# Supplementary material for: SegmentGeometry: A Tool for Measuring Second Moment of Area in 3D Slicer
Source: Integr Org Biol. 2022 Feb 28;4(1):obac009. doi: 10.1093/iob/obac009 (PMC8919404; doi:10.1093/iob/obac009)
Supplement: IOB_obac009_Supplemental_Materials [file iob_obac009_supplemental_materials.xlsx]

## Sheet: Salamander 2nd Moment
Cross-sectional area and second moment of area sampled along the length of a salamander humerus (Aneides lugubris), from the proximal to the distal end. Second moment was calculated around the minor axis, the craniocaudal axis, and the dorsoventral axis. The material normalization procedure was applied to all second moment values.
Species	Museum	Number	% of Humerus	CSA (mm^2)	Iminor (mm^4)	ICC (mm^4)	IDV (mm^4)	Iminor (Material Norm)	ICC (Material Norm)	IDV (Material Norm)
Aneides lugubris	mvz	249828	1.1	0.11511	0.0035	0.00108	0.00294	3.31934	1.02425	1.71993
Aneides lugubris	mvz	249828	1.9	0.27988	0.01481	0.00492	0.01337	2.37586	0.78928	1.32305
Aneides lugubris	mvz	249828	3	0.47474	0.03708	0.01759	0.03285	2.06746	0.980763	1.12983
Aneides lugubris	mvz	249828	4.1	0.69217	0.05754	0.0403	0.0515	1.50923	1.05703	0.833242
Aneides lugubris	mvz	249828	4.9	0.78923	0.0747	0.0643	0.05713	1.50703	1.29722	0.710962
Aneides lugubris	mvz	249828	6	0.796	0.0938	0.09154	0.05349	1.86032	1.81549	0.654389
Aneides lugubris	mvz	249828	7.1	0.65079	0.10273	0.10245	0.0441	3.04807	3.03977	0.807136
Aneides lugubris	mvz	249828	7.8	0.559	0.11431	0.11431	0.0352	4.59696	4.59696	0.87319
Aneides lugubris	mvz	249828	9	0.57029	0.14196	0.14144	0.02325	5.4851	5.46501	0.554142
Aneides lugubris	mvz	249828	10.1	0.5402	0.12925	0.12844	0.01697	5.56585	5.53097	0.450778
Aneides lugubris	mvz	249828	10.8	0.54095	0.12484	0.12412	0.01473	5.36104	5.33012	0.390192
Aneides lugubris	mvz	249828	11.9	0.5748	0.12323	0.12257	0.01417	4.68698	4.66187	0.33245
Aneides lugubris	mvz	249828	13.1	0.56352	0.10695	0.1067	0.0139	4.23226	4.22236	0.339301
Aneides lugubris	mvz	249828	14.2	0.54847	0.09964	0.09959	0.01516	4.16234	4.16025	0.390646
Aneides lugubris	mvz	249828	14.9	0.56653	0.11268	0.11264	0.01609	4.41175	4.41018	0.388597
Aneides lugubris	mvz	249828	16	0.55299	0.11071	0.11038	0.01921	4.54948	4.53592	0.486948
Aneides lugubris	mvz	249828	17.2	0.59587	0.11713	0.11037	0.02718	4.14548	3.90623	0.593384
Aneides lugubris	mvz	249828	17.9	0.59136	0.10542	0.09717	0.02725	3.78817	3.49171	0.604021
Aneides lugubris	mvz	249828	19	0.54847	0.07474	0.06759	0.02306	3.12217	2.82349	0.594214
Aneides lugubris	mvz	249828	20.1	0.45142	0.04839	0.04363	0.01878	2.98403	2.6905	0.714371
Aneides lugubris	mvz	249828	20.9	0.39875	0.03542	0.03207	0.01679	2.79935	2.53459	0.818538
Aneides lugubris	mvz	249828	22	0.35135	0.02501	0.02251	0.01467	2.54591	2.29142	0.92117
Aneides lugubris	mvz	249828	23.1	0.32201	0.0182	0.01713	0.01247	2.20568	2.07601	0.932218
Aneides lugubris	mvz	249828	23.9	0.31599	0.0155	0.01478	0.012	1.95072	1.86011	0.931589
Aneides lugubris	mvz	249828	25	0.29568	0.01214	0.0115	0.01052	1.74496	1.65297	0.932742
Aneides lugubris	mvz	249828	26.1	0.28966	0.01058	0.01034	0.01027	1.5846	1.54865	0.948818
Aneides lugubris	mvz	249828	26.9	0.28439	0.01005	0.01004	0.00979	1.56152	1.55997	0.938304
Aneides lugubris	mvz	249828	28	0.27536	0.00917	0.00867	0.00915	1.51977	1.4369	0.935425
Aneides lugubris	mvz	249828	29.1	0.27386	0.00913	0.00848	0.00893	1.52976	1.42085	0.922962
Aneides lugubris	mvz	249828	29.9	0.26935	0.00913	0.00816	0.00874	1.58142	1.4134	0.933828
Aneides lugubris	mvz	249828	31	0.26634	0.00857	0.0078	0.0082	1.51816	1.38176	0.896047
Aneides lugubris	mvz	249828	32.1	0.25806	0.00838	0.00716	0.00814	1.58129	1.35108	0.947486
Aneides lugubris	mvz	249828	32.8	0.26935	0.00866	0.00732	0.00836	1.50001	1.26791	0.893227
Aneides lugubris	mvz	249828	34	0.26859	0.00884	0.00736	0.00849	1.53986	1.28206	0.912258
Aneides lugubris	mvz	249828	35.1	0.26408	0.00879	0.00738	0.00832	1.5839	1.32983	0.924787
Aneides lugubris	mvz	249828	35.8	0.25881	0.00853	0.00723	0.00799	1.60028	1.35639	0.924643
Aneides lugubris	mvz	249828	36.9	0.2543	0.00874	0.00706	0.00839	1.69836	1.3719	1.00568
Aneides lugubris	mvz	249828	38.1	0.2558	0.00919	0.00745	0.00868	1.76492	1.43075	1.02827
Aneides lugubris	mvz	249828	39.2	0.26408	0.00956	0.00767	0.00924	1.72265	1.38208	1.02705
Aneides lugubris	mvz	249828	39.9	0.25806	0.0095	0.00776	0.00906	1.79264	1.4643	1.05457
Aneides lugubris	mvz	249828	41	0.25656	0.0096	0.00807	0.00931	1.83275	1.54066	1.09638
Aneides lugubris	mvz	249828	42.2	0.25881	0.00998	0.00839	0.00955	1.87231	1.57402	1.10517
Aneides lugubris	mvz	249828	42.9	0.2558	0.00989	0.00854	0.0093	1.89935	1.64009	1.10172
Aneides lugubris	mvz	249828	44	0.26935	0.01054	0.00875	0.01031	1.82565	1.5156	1.10158
Aneides lugubris	mvz	249828	45.1	0.26935	0.01104	0.00929	0.01053	1.91225	1.60913	1.12508
Aneides lugubris	mvz	249828	45.9	0.26257	0.01115	0.00938	0.01063	2.03233	1.70971	1.19518
Aneides lugubris	mvz	249828	47	0.26107	0.01185	0.00994	0.01114	2.18481	1.83266	1.26695
Aneides lugubris	mvz	249828	48.1	0.25731	0.01263	0.01048	0.01161	2.39718	1.98911	1.35928
Aneides lugubris	mvz	249828	48.9	0.25355	0.01301	0.01078	0.01184	2.54308	2.10718	1.42762
Aneides lugubris	mvz	249828	50	0.25204	0.0132	0.01112	0.01251	2.61123	2.19976	1.52654
Aneides lugubris	mvz	249828	51.1	0.24828	0.01451	0.01137	0.01336	2.95797	2.31786	1.68001
Aneides lugubris	mvz	249828	51.9	0.25279	0.01525	0.01195	0.01384	2.99889	2.34995	1.67883
Aneides lugubris	mvz	249828	53	0.26859	0.01674	0.013	0.01517	2.91599	2.26451	1.63003
Aneides lugubris	mvz	249828	54.1	0.28439	0.01822	0.01397	0.01705	2.83093	2.17059	1.63413
Aneides lugubris	mvz	249828	54.9	0.29718	0.01857	0.01457	0.0178	2.6423	2.07315	1.56232
Aneides lugubris	mvz	249828	56	0.31524	0.0211	0.01551	0.02035	2.66815	1.96128	1.58735
Aneides lugubris	mvz	249828	57.1	0.33179	0.02349	0.01707	0.02258	2.68143	1.94857	1.58996
Aneides lugubris	mvz	249828	57.8	0.32126	0.02379	0.01655	0.02321	2.89662	2.01509	1.74322
Aneides lugubris	mvz	249828	59	0.31223	0.02415	0.01688	0.02324	3.11299	2.17587	1.84789
Aneides lugubris	mvz	249828	60.1	0.29718	0.02464	0.01729	0.02371	3.506	2.46017	2.08105
Aneides lugubris	mvz	249828	60.8	0.30696	0.02696	0.01791	0.02627	3.59556	2.38859	2.16116
Aneides lugubris	mvz	249828	61.9	0.30245	0.02747	0.01859	0.02657	3.77365	2.55377	2.25151
Aneides lugubris	mvz	249828	63.1	0.30019	0.02953	0.01893	0.02893	4.11795	2.63978	2.48855
Aneides lugubris	mvz	249828	64.2	0.29944	0.03194	0.01894	0.03153	4.47636	2.65442	2.7258
Aneides lugubris	mvz	249828	64.9	0.29267	0.03256	0.01911	0.03188	4.77681	2.80359	2.88504
Aneides lugubris	mvz	249828	66	0.29116	0.03405	0.01999	0.03357	5.04735	2.96319	3.06957
Aneides lugubris	mvz	249828	67.2	0.2859	0.03571	0.02033	0.03508	5.48999	3.1255	3.32676
Aneides lugubris	mvz	249828	67.9	0.28439	0.03805	0.01998	0.03744	5.91202	3.10439	3.58837
Aneides lugubris	mvz	249828	69	0.2859	0.03998	0.02024	0.03937	6.14645	3.11166	3.73359
Aneides lugubris	mvz	249828	70.1	0.29116	0.04401	0.02068	0.04319	6.52376	3.06547	3.9492
Aneides lugubris	mvz	249828	70.9	0.28515	0.04395	0.02086	0.04309	6.79238	3.22387	4.1079
Aneides lugubris	mvz	249828	72	0.29417	0.0475	0.02155	0.0466	6.89774	3.12939	4.17425
Aneides lugubris	mvz	249828	73.1	0.29794	0.05064	0.02204	0.04996	7.16879	3.12007	4.36269
Aneides lugubris	mvz	249828	73.9	0.31298	0.05443	0.02362	0.05362	6.98257	3.0301	4.2431
Aneides lugubris	mvz	249828	75	0.29718	0.05398	0.02297	0.05338	7.68075	3.26837	4.68521
Aneides lugubris	mvz	249828	76.1	0.3333	0.05944	0.02552	0.05918	6.72385	2.88682	4.12947
Aneides lugubris	mvz	249828	76.9	0.34759	0.06341	0.02702	0.06311	6.59528	2.81035	4.04905
Aneides lugubris	mvz	249828	78	0.36339	0.07112	0.02798	0.07077	6.76793	2.66263	4.15425
Aneides lugubris	mvz	249828	79.1	0.37242	0.0764	0.0284	0.07603	6.92209	2.57313	4.24921
Aneides lugubris	mvz	249828	79.9	0.37844	0.07795	0.03047	0.07757	6.83962	2.67355	4.19845
Aneides lugubris	mvz	249828	81	0.40628	0.08252	0.0319	0.08215	6.28229	2.42856	3.85786
Aneides lugubris	mvz	249828	82.1	0.45969	0.08934	0.03226	0.08909	5.31283	1.91842	3.26805
Aneides lugubris	mvz	249828	82.8	0.45668	0.09108	0.03224	0.09047	5.48793	1.94259	3.36256
Aneides lugubris	mvz	249828	84	0.43637	0.09425	0.03427	0.09345	6.21987	2.26159	3.80416
Aneides lugubris	mvz	249828	85.1	0.4311	0.10375	0.03447	0.10349	7.01523	2.33075	4.3165
Aneides lugubris	mvz	249828	85.8	0.43712	0.10859	0.03535	0.10823	7.14165	2.32487	4.39072
Aneides lugubris	mvz	249828	86.9	0.52741	0.13061	0.04064	0.13033	5.90051	1.83598	3.63193
Aneides lugubris	mvz	249828	88.1	0.70271	0.16571	0.04706	0.16555	4.21703	1.19759	2.59876
Aneides lugubris	mvz	249828	89.2	0.83813	0.1926	0.05247	0.1923	3.44543	0.938638	2.122
Aneides lugubris	mvz	249828	89.9	0.95926	0.23102	0.05567	0.23054	3.15491	0.760253	1.94206
Aneides lugubris	mvz	249828	91	1.14886	0.30204	0.06056	0.30111	2.87568	0.576583	1.7684
Aneides lugubris	mvz	249828	92.2	1.34748	0.36045	0.07074	0.35903	2.49465	0.489587	1.53277
Aneides lugubris	mvz	249828	92.9	1.39939	0.38103	0.07672	0.37934	2.44507	0.492313	1.50155
Aneides lugubris	mvz	249828	94	1.25193	0.35697	0.07624	0.35521	2.86208	0.611269	1.75677
Aneides lugubris	mvz	249828	95.1	0.92691	0.26771	0.06983	0.26591	3.91561	1.02136	2.3991
Aneides lugubris	mvz	249828	95.9	0.71249	0.19018	0.06315	0.1878	4.70779	1.56324	2.86766
Aneides lugubris	mvz	249828	97	0.38521	0.08825	0.04306	0.07956	7.47359	3.64661	4.15613
Aneides lugubris	mvz	249828	98.1	0.12113	0.03074	0.01713	0.02077	26.3275	14.6711	10.9729
Aneides lugubris	mvz	249828	98.9	0.02031	0.00063	1e-05	0.00063	19.1925	0.304642	11.8389
Aneides lugubris	mvz	249828	100	0.00075	0	0	0	0	0	0

## Sheet: Shark CT Scans
List of the shark species used in this study, their museum collection number, and the link to the CT scans.
Species	Collection Number	Data Link
Cephaloscyllium sarawakensis	CSIRO 6230-01	https://www.morphosource.org/concern/media/000081980?locale=en
Chiloscyllium plagiosum	YPM 008392	https://www.morphosource.org/concern/media/000080032?locale=en
Galeus eastmani	CSIRO 6294-22	https://www.morphosource.org/concern/media/000082108?locale=en
Ginglymostoma cirratum	YPM 008087	https://www.morphosource.org/concern/media/000158028?locale=en
Heterodontus mexicanus	SIO 80-202	https://www.morphosource.org/concern/media/000381853?locale=en
Proscyllium habereri	CSIRO 6294-65	https://www.morphosource.org/concern/media/000081963?locale=en
Scyliorhinus torazame	USNM 22558	https://www.morphosource.org/concern/media/000079388?locale=en
Sphyrna tiburo	-	https://doi.org/10.17605/OSF.IO/C4CJ5
Squalus acanthias	3DAS-ID00002	https://www.morphosource.org/concern/media/000368958?locale=en
Sutorectus tentaculatus	YPM 006167	https://www.morphosource.org/concern/media/000072708?locale=en

## Sheet: Shark 2nd Moment
Cross-sectional area and second moment of area sampled along the length of lower jaw (anterior to posterior) for 10 shark species. The neutral axis was oriented perpendicular to the expected direction of crushing forces. The length normalization and material normalization procedures were applied to second moment. Compactness was also measured to represent material investment.
Species	Museum	Number	Diet Mode	% of Jaw Length	Jaw Length (mm)	CSA (mm^2)	Ina (mm^4)	Ina (Length Norm)	Ina (Material Norm)	Compactness
Cephaloscyllium sarawakensis	csiro	6230-01	Other	0.2	23.7092	0.0265656	8.77e-05	0.00408215	1.56242	0.400001
Cephaloscyllium sarawakensis	csiro	6230-01	Other	0.4	23.7092	0.209868	0.00372465	0.0104197	1.06268	0.789999
Cephaloscyllium sarawakensis	csiro	6230-01	Other	0.7	23.7092	0.40911	0.0149078	0.0147379	1.11929	0.879999
Cephaloscyllium sarawakensis	csiro	6230-01	Other	0.9	23.7092	0.565847	0.0272251	0.0171327	1.06852	0.914163
Cephaloscyllium sarawakensis	csiro	6230-01	Other	1.1	23.7092	0.727897	0.0487452	0.0198183	1.15612	0.948097
Cephaloscyllium sarawakensis	csiro	6230-01	Other	1.3	23.7092	0.674766	0.0626721	0.0211033	1.72973	0.715493
Cephaloscyllium sarawakensis	csiro	6230-01	Other	1.5	23.7092	0.685392	0.0825269	0.0226064	2.20764	0.605636
Cephaloscyllium sarawakensis	csiro	6230-01	Other	1.7	23.7092	0.71727	0.102339	0.0238557	2.49969	0.553278
Cephaloscyllium sarawakensis	csiro	6230-01	Other	2	23.7092	0.757119	0.127051	0.0251812	2.78521	0.511671
Cephaloscyllium sarawakensis	csiro	6230-01	Other	2.2	23.7092	0.826189	0.157713	0.0265796	2.90347	0.48292
Cephaloscyllium sarawakensis	csiro	6230-01	Other	2.4	23.7092	0.905886	0.187676	0.027761	2.87391	0.472954
Cephaloscyllium sarawakensis	csiro	6230-01	Other	2.6	23.7092	0.982926	0.216965	0.0287859	2.822	0.459627
Cephaloscyllium sarawakensis	csiro	6230-01	Other	2.8	23.7092	1.08653	0.257337	0.0300406	2.73922	0.464244
Cephaloscyllium sarawakensis	csiro	6230-01	Other	3	23.7092	1.19279	0.287115	0.0308743	2.53592	0.47263
Cephaloscyllium sarawakensis	csiro	6230-01	Other	3.3	23.7092	1.23796	0.310169	0.0314762	2.5433	0.460475
Cephaloscyllium sarawakensis	csiro	6230-01	Other	3.5	23.7092	1.28843	0.334253	0.0320702	2.53025	0.454545
Cephaloscyllium sarawakensis	csiro	6230-01	Other	3.7	23.7092	1.315	0.354024	0.0325342	2.57272	0.442756
Cephaloscyllium sarawakensis	csiro	6230-01	Other	3.9	23.7092	1.3389	0.376331	0.0330351	2.63803	0.432245
Cephaloscyllium sarawakensis	csiro	6230-01	Other	4.1	23.7092	1.36813	0.392863	0.033392	2.63753	0.434233
Cephaloscyllium sarawakensis	csiro	6230-01	Other	4.3	23.7092	1.40798	0.413939	0.0338311	2.62395	0.433362
Cephaloscyllium sarawakensis	csiro	6230-01	Other	4.6	23.7092	1.40001	0.422151	0.0339977	2.70656	0.422277
Cephaloscyllium sarawakensis	csiro	6230-01	Other	4.8	23.7092	1.39204	0.442247	0.0343953	2.86796	0.406518
Cephaloscyllium sarawakensis	csiro	6230-01	Other	5	23.7092	1.39735	0.454635	0.0346337	2.92592	0.40061
Cephaloscyllium sarawakensis	csiro	6230-01	Other	5.2	23.7092	1.44782	0.488004	0.0352524	2.92551	0.406109
Cephaloscyllium sarawakensis	csiro	6230-01	Other	5.4	23.7092	1.43188	0.501928	0.0355012	3.07635	0.39574
Cephaloscyllium sarawakensis	csiro	6230-01	Other	5.7	23.7092	1.44782	0.520771	0.0358298	3.12195	0.390401
Cephaloscyllium sarawakensis	csiro	6230-01	Other	5.9	23.7092	1.48767	0.56242	0.0365256	3.19342	0.396319
Cephaloscyllium sarawakensis	csiro	6230-01	Other	6.1	23.7092	1.50892	0.583964	0.0368705	3.223	0.392807
Cephaloscyllium sarawakensis	csiro	6230-02	Other	6.3	23.7092	1.49033	0.601711	0.0371475	3.40435	0.381115
Cephaloscyllium sarawakensis	csiro	6230-02	Other	6.5	23.7092	1.50627	0.631345	0.0375967	3.49681	0.384407
Cephaloscyllium sarawakensis	csiro	6230-02	Other	6.7	23.7092	1.49564	0.634671	0.0376461	3.56536	0.377093
Cephaloscyllium sarawakensis	csiro	6230-02	Other	7	23.7092	1.51158	0.644063	0.0377846	3.54222	0.377822
Cephaloscyllium sarawakensis	csiro	6230-02	Other	7.2	23.7092	1.55143	0.692462	0.0384753	3.61528	0.38421
Cephaloscyllium sarawakensis	csiro	6230-02	Other	7.4	23.7092	1.59393	0.710527	0.0387238	3.51439	0.387596
Cephaloscyllium sarawakensis	csiro	6230-02	Other	7.6	23.7092	1.60722	0.722437	0.038885	3.51448	0.38807
Cephaloscyllium sarawakensis	csiro	6230-02	Other	7.8	23.7092	1.60456	0.740164	0.0391214	3.61265	0.382521
Cephaloscyllium sarawakensis	csiro	6230-02	Other	8	23.7092	1.59128	0.759407	0.0393732	3.76871	0.375549
Cephaloscyllium sarawakensis	csiro	6230-02	Other	8.3	23.7092	1.58862	0.768761	0.0394939	3.8279	0.370049
Cephaloscyllium sarawakensis	csiro	6230-02	Other	8.5	23.7092	1.59393	0.802478	0.03992	3.96919	0.36855
Cephaloscyllium sarawakensis	csiro	6230-02	Other	8.7	23.7092	1.6019	0.82022	0.0401389	4.01668	0.369258
Cephaloscyllium sarawakensis	csiro	6230-01	Other	8.9	23.7092	1.6019	0.82586	0.0402077	4.0443	0.36435
Cephaloscyllium sarawakensis	csiro	6230-01	Other	9.1	23.7092	1.64175	0.864149	0.0406658	4.02887	0.371394
Cephaloscyllium sarawakensis	csiro	6230-01	Other	9.3	23.7092	1.60456	0.866396	0.0406923	4.22877	0.360382
Cephaloscyllium sarawakensis	csiro	6230-01	Other	9.6	23.7092	1.64972	0.873113	0.0407709	4.03142	0.370303
Cephaloscyllium sarawakensis	csiro	6230-01	Other	9.8	23.7092	1.663	0.911953	0.0412169	4.14377	0.367154
Cephaloscyllium sarawakensis	csiro	6230-01	Other	10	23.7092	1.64175	0.906206	0.0411518	4.22495	0.36077
Cephaloscyllium sarawakensis	csiro	6230-01	Other	10.2	23.7092	1.64441	0.910875	0.0412048	4.23301	0.360723
Cephaloscyllium sarawakensis	csiro	6230-01	Other	10.4	23.7092	1.65769	0.925866	0.0413733	4.234	0.36132
Cephaloscyllium sarawakensis	csiro	6230-01	Other	10.7	23.7092	1.64707	0.930443	0.0414243	4.31001	0.358797
Cephaloscyllium sarawakensis	csiro	6230-01	Other	10.9	23.7092	1.7002	0.961953	0.0417706	4.18182	0.36824
Cephaloscyllium sarawakensis	csiro	6230-01	Other	11.1	23.7092	1.66832	0.947911	0.0416174	4.27977	0.360092
Cephaloscyllium sarawakensis	csiro	6230-01	Other	11.3	23.7092	1.63113	0.967039	0.0418257	4.5675	0.35126
Cephaloscyllium sarawakensis	csiro	6230-01	Other	11.5	23.7092	1.63644	0.974701	0.0419083	4.57385	0.350398
Cephaloscyllium sarawakensis	csiro	6230-01	Other	11.7	23.7092	1.663	0.985146	0.0420202	4.47635	0.352476
Cephaloscyllium sarawakensis	csiro	6230-01	Other	12	23.7092	1.69488	1.01655	0.0423511	4.44693	0.355629
Cephaloscyllium sarawakensis	csiro	6230-01	Other	12.2	23.7092	1.69488	1.04622	0.0426568	4.57669	0.354247
Cephaloscyllium sarawakensis	csiro	6230-01	Other	12.4	23.7092	1.65238	1.02502	0.0424391	4.71763	0.347099
Cephaloscyllium sarawakensis	csiro	6230-01	Other	12.6	23.7092	1.7002	1.06776	0.0428747	4.64179	0.355359
Cephaloscyllium sarawakensis	csiro	6230-01	Other	12.8	23.7092	1.65238	1.02353	0.0424236	4.71074	0.346518
Cephaloscyllium sarawakensis	csiro	6230-01	Other	13	23.7092	1.64972	1.02472	0.0424359	4.73142	0.345
Cephaloscyllium sarawakensis	csiro	6230-01	Other	13.3	23.7092	1.63113	1.02945	0.0424848	4.86228	0.339602
Cephaloscyllium sarawakensis	csiro	6230-01	Other	13.5	23.7092	1.63644	1.04363	0.0426303	4.89728	0.338834
Cephaloscyllium sarawakensis	csiro	6230-01	Other	13.7	23.7092	1.67894	1.07808	0.0429779	4.80605	0.34649
Cephaloscyllium sarawakensis	csiro	6230-01	Other	13.9	23.7092	1.68691	1.1086	0.0432789	4.8955	0.34586
Cephaloscyllium sarawakensis	csiro	6230-01	Other	14.1	23.7092	1.68957	1.13298	0.0435149	4.98745	0.346405
Cephaloscyllium sarawakensis	csiro	6230-01	Other	14.3	23.7092	1.6816	1.11834	0.0433736	4.96977	0.345712
Cephaloscyllium sarawakensis	csiro	6230-01	Other	14.6	23.7092	1.67097	1.12826	0.0434695	5.07784	0.342779
Cephaloscyllium sarawakensis	csiro	6230-01	Other	14.8	23.7092	1.67363	1.14559	0.0436355	5.13947	0.34295
Cephaloscyllium sarawakensis	csiro	6230-02	Other	15	23.7092	1.71614	1.20903	0.0442275	5.15876	0.350517
Cephaloscyllium sarawakensis	csiro	6230-02	Other	15.2	23.7092	1.70551	1.17586	0.0439209	5.07992	0.348724
Cephaloscyllium sarawakensis	csiro	6230-02	Other	15.4	23.7092	1.7002	1.20221	0.0441649	5.22625	0.344642
Cephaloscyllium sarawakensis	csiro	6230-02	Other	15.7	23.7092	1.6816	1.21052	0.044241	5.37942	0.339774
Cephaloscyllium sarawakensis	csiro	6230-02	Other	15.9	23.7092	1.7002	1.22277	0.0443526	5.31566	0.341152
Cephaloscyllium sarawakensis	csiro	6230-02	Other	16.1	23.7092	1.71614	1.24307	0.0445355	5.30397	0.343801
Cephaloscyllium sarawakensis	csiro	6230-02	Other	16.3	23.7092	1.72411	1.26096	0.0446949	5.33068	0.346874
Cephaloscyllium sarawakensis	csiro	6230-02	Other	16.5	23.7092	1.70285	1.26216	0.0447056	5.4698	0.340052
Cephaloscyllium sarawakensis	csiro	6230-02	Other	16.7	23.7092	1.68957	1.26653	0.0447442	5.57537	0.335443
Cephaloscyllium sarawakensis	csiro	6230-02	Other	17	23.7092	1.70551	1.27796	0.0448448	5.52103	0.335599
Cephaloscyllium sarawakensis	csiro	6230-02	Other	17.2	23.7092	1.6816	1.27195	0.044792	5.65243	0.331067
Cephaloscyllium sarawakensis	csiro	6230-02	Other	17.4	23.7092	1.66832	1.2766	0.0448329	5.76378	0.326744
Cephaloscyllium sarawakensis	csiro	6230-01	Other	17.6	23.7092	1.67363	1.34189	0.0453954	6.02016	0.325918
Cephaloscyllium sarawakensis	csiro	6230-01	Other	17.8	23.7092	1.66832	1.32026	0.0452114	5.96092	0.323545
Cephaloscyllium sarawakensis	csiro	6230-01	Other	18	23.7092	1.70817	1.37555	0.0456775	5.92416	0.330252
Cephaloscyllium sarawakensis	csiro	6230-01	Other	18.3	23.7092	1.65238	1.33113	0.0453041	6.1265	0.319138
Cephaloscyllium sarawakensis	csiro	6230-01	Other	18.5	23.7092	1.66035	1.35113	0.0454734	6.15899	0.318391
Cephaloscyllium sarawakensis	csiro	6230-01	Other	18.7	23.7092	1.72145	1.40173	0.0458932	5.9441	0.327273
Cephaloscyllium sarawakensis	csiro	6230-01	Other	18.9	23.7092	1.71082	1.40525	0.045922	6.03329	0.32313
Cephaloscyllium sarawakensis	csiro	6230-01	Other	19.1	23.7092	1.70551	1.42208	0.0460589	6.14364	0.322451
Cephaloscyllium sarawakensis	csiro	6230-01	Other	19.3	23.7092	1.69754	1.40275	0.0459016	6.11717	0.318703
Cephaloscyllium sarawakensis	csiro	6230-01	Other	19.6	23.7092	1.68691	1.42804	0.0461071	6.30615	0.315136
Cephaloscyllium sarawakensis	csiro	6230-01	Other	19.8	23.7092	1.70817	1.48026	0.0465229	6.37509	0.318475
Cephaloscyllium sarawakensis	csiro	6230-01	Other	20	23.7092	1.69488	1.46371	0.0463923	6.40301	0.31444
Cephaloscyllium sarawakensis	csiro	6230-01	Other	20.2	23.7092	1.69754	1.47057	0.0464466	6.41292	0.313851
Cephaloscyllium sarawakensis	csiro	6230-01	Other	20.4	23.7092	1.68957	1.48355	0.0465487	6.53068	0.311612
Cephaloscyllium sarawakensis	csiro	6230-01	Other	20.7	23.7092	1.68426	1.51987	0.0468311	6.73284	0.308666
Cephaloscyllium sarawakensis	csiro	6230-01	Other	20.9	23.7092	1.65769	1.50795	0.046739	6.89588	0.301741
Cephaloscyllium sarawakensis	csiro	6230-01	Other	21.1	23.7092	1.66566	1.50736	0.0467344	6.82738	0.303191
Cephaloscyllium sarawakensis	csiro	6230-01	Other	21.3	23.7092	1.66566	1.54052	0.0469894	6.97758	0.303338
Cephaloscyllium sarawakensis	csiro	6230-01	Other	21.5	23.7092	1.67629	1.52534	0.0468732	6.82151	0.302929
Cephaloscyllium sarawakensis	csiro	6230-01	Other	21.7	23.7092	1.67097	1.50637	0.0467267	6.77957	0.302549
Cephaloscyllium sarawakensis	csiro	6230-01	Other	22	23.7092	1.67894	1.53011	0.0469098	6.8212	0.301958
Cephaloscyllium sarawakensis	csiro	6230-01	Other	22.2	23.7092	1.62847	1.49388	0.0466296	7.07892	0.292322
Cephaloscyllium sarawakensis	csiro	6230-01	Other	22.4	23.7092	1.69488	1.60545	0.0474769	7.02308	0.302799
Cephaloscyllium sarawakensis	csiro	6230-01	Other	22.6	23.7092	1.69488	1.60586	0.0474799	7.02486	0.299952
Cephaloscyllium sarawakensis	csiro	6230-01	Other	22.8	23.7092	1.70551	1.64854	0.0477922	7.12196	0.300984
Cephaloscyllium sarawakensis	csiro	6230-01	Other	23	23.7092	1.70817	1.63577	0.0476995	7.04487	0.301878
Cephaloscyllium sarawakensis	csiro	6230-01	Other	23.3	23.7092	1.71082	1.66223	0.0478911	7.13658	0.300093
Cephaloscyllium sarawakensis	csiro	6230-01	Other	23.5	23.7092	1.72676	1.63735	0.047711	6.90061	0.301904
Cephaloscyllium sarawakensis	csiro	6230-02	Other	23.7	23.7092	1.70551	1.65151	0.0478137	7.13481	0.29944
Cephaloscyllium sarawakensis	csiro	6230-02	Other	23.9	23.7092	1.67363	1.63674	0.0477065	7.34295	0.290859
Cephaloscyllium sarawakensis	csiro	6230-02	Other	24.1	23.7092	1.69754	1.67704	0.0479975	7.31328	0.294741
Cephaloscyllium sarawakensis	csiro	6230-02	Other	24.3	23.7092	1.71348	1.72586	0.048343	7.38682	0.296143
Cephaloscyllium sarawakensis	csiro	6230-02	Other	24.6	23.7092	1.72145	1.73858	0.0484319	7.37253	0.296568
Cephaloscyllium sarawakensis	csiro	6230-02	Other	24.8	23.7092	1.74536	1.7282	0.0483594	7.12909	0.298772
Cephaloscyllium sarawakensis	csiro	6230-02	Other	25	23.7092	1.74801	1.76911	0.0486431	7.27571	0.297199
Cephaloscyllium sarawakensis	csiro	6230-02	Other	25.2	23.7092	1.71348	1.76259	0.0485982	7.54404	0.29054
Cephaloscyllium sarawakensis	csiro	6230-02	Other	25.4	23.7092	1.70551	1.77073	0.0486542	7.64987	0.289189
Cephaloscyllium sarawakensis	csiro	6230-02	Other	25.7	23.7092	1.71082	1.74887	0.0485034	7.50859	0.288918
Cephaloscyllium sarawakensis	csiro	6230-02	Other	25.9	23.7092	1.74536	1.80325	0.0488761	7.43871	0.292781
Cephaloscyllium sarawakensis	csiro	6230-02	Other	26.1	23.7092	1.75864	1.82588	0.0490287	7.41871	0.29383
Cephaloscyllium sarawakensis	csiro	6230-01	Other	26.3	23.7092	1.73739	1.85238	0.0492057	7.71164	0.290151
Cephaloscyllium sarawakensis	csiro	6230-01	Other	26.5	23.7092	1.71879	1.83846	0.0491129	7.82018	0.285777
Cephaloscyllium sarawakensis	csiro	6230-01	Other	26.7	23.7092	1.72676	1.84474	0.0491549	7.77464	0.286849
Cephaloscyllium sarawakensis	csiro	6230-01	Other	27	23.7092	1.72942	1.87609	0.0493624	7.88248	0.285151
Cephaloscyllium sarawakensis	csiro	6230-01	Other	27.2	23.7092	1.74004	1.88191	0.0494006	7.81065	0.286526
Cephaloscyllium sarawakensis	csiro	6230-01	Other	27.4	23.7092	1.77724	1.91702	0.0496294	7.62687	0.28936
Cephaloscyllium sarawakensis	csiro	6230-01	Other	27.6	23.7092	1.79318	1.97007	0.0499693	7.69919	0.291326
Cephaloscyllium sarawakensis	csiro	6230-01	Other	27.8	23.7092	1.79583	1.99058	0.0500988	7.75637	0.291379
Cephaloscyllium sarawakensis	csiro	6230-01	Other	28	23.7092	1.78521	2.01535	0.050254	7.94665	0.289282
Cephaloscyllium sarawakensis	csiro	6230-01	Other	28.3	23.7092	1.78521	2.02587	0.0503194	7.98813	0.289656
Cephaloscyllium sarawakensis	csiro	6230-01	Other	28.5	23.7092	1.7427	2.01803	0.0502707	8.3501	0.28215
Cephaloscyllium sarawakensis	csiro	6230-01	Other	28.7	23.7092	1.71082	1.97558	0.0500042	8.48191	0.27687
Cephaloscyllium sarawakensis	csiro	6230-01	Other	28.9	23.7092	1.7002	2.01551	0.0502549	8.76185	0.275506
Cephaloscyllium sarawakensis	csiro	6230-01	Other	29.1	23.7092	1.73208	2.04989	0.0504679	8.58632	0.279949
Cephaloscyllium sarawakensis	csiro	6230-01	Other	29.3	23.7092	1.71082	2.05868	0.0505219	8.8387	0.277586
Cephaloscyllium sarawakensis	csiro	6230-01	Other	29.6	23.7092	1.74536	2.09639	0.0507517	8.64793	0.281974
Cephaloscyllium sarawakensis	csiro	6230-01	Other	29.8	23.7092	1.75864	2.12705	0.0509362	8.64236	0.282544
Cephaloscyllium sarawakensis	csiro	6230-01	Other	30	23.7092	1.77458	2.11205	0.0508462	8.42798	0.283411
Cephaloscyllium sarawakensis	csiro	6230-01	Other	30.2	23.7092	1.8224	2.18315	0.0512688	8.2605	0.290432
Cephaloscyllium sarawakensis	csiro	6230-01	Other	30.4	23.7092	1.8038	2.16826	0.0511812	8.3742	0.283625
Cephaloscyllium sarawakensis	csiro	6230-01	Other	30.7	23.7092	1.81177	2.22911	0.0515366	8.53364	0.28476
Cephaloscyllium sarawakensis	csiro	6230-01	Other	30.9	23.7092	1.8224	2.24956	0.0516544	8.51179	0.286431
Cephaloscyllium sarawakensis	csiro	6230-01	Other	31.1	23.7092	1.81443	2.22844	0.0515327	8.50612	0.283992
Cephaloscyllium sarawakensis	csiro	6230-01	Other	31.3	23.7092	1.79052	2.23864	0.0515916	8.77478	0.278858
Cephaloscyllium sarawakensis	csiro	6230-01	Other	31.5	23.7092	1.77458	2.23305	0.0515593	8.9108	0.276147
Cephaloscyllium sarawakensis	csiro	6230-01	Other	31.7	23.7092	1.77458	2.24976	0.0516555	8.97748	0.27535
Cephaloscyllium sarawakensis	csiro	6230-01	Other	32	23.7092	1.78255	2.29088	0.0518899	9.06002	0.275
Cephaloscyllium sarawakensis	csiro	6230-01	Other	32.2	23.7092	1.80115	2.33033	0.0521119	9.02671	0.276736
Cephaloscyllium sarawakensis	csiro	6230-02	Other	32.4	23.7092	1.81177	2.33977	0.0521646	8.95728	0.277687
Cephaloscyllium sarawakensis	csiro	6230-02	Other	32.6	23.7092	1.81974	2.39993	0.0524967	9.1073	0.27789
Cephaloscyllium sarawakensis	csiro	6230-02	Other	32.8	23.7092	1.8038	2.36299	0.0522935	9.12627	0.275568
Cephaloscyllium sarawakensis	csiro	6230-02	Other	33	23.7092	1.80646	2.41149	0.0525598	9.28622	0.276536
Cephaloscyllium sarawakensis	csiro	6230-02	Other	33.3	23.7092	1.83037	2.41174	0.0525612	9.04614	0.278609
Cephaloscyllium sarawakensis	csiro	6230-02	Other	33.5	23.7092	1.81443	2.41209	0.0525631	9.20714	0.276071
Cephaloscyllium sarawakensis	csiro	6230-02	Other	33.7	23.7092	1.81974	2.40576	0.0525286	9.12939	0.275876
Cephaloscyllium sarawakensis	csiro	6230-02	Other	33.9	23.7092	1.81709	2.40372	0.0525175	9.14837	0.274259
Cephaloscyllium sarawakensis	csiro	6230-02	Other	34.1	23.7092	1.81709	2.43088	0.0526651	9.25171	0.27382
Cephaloscyllium sarawakensis	csiro	6230-02	Other	34.3	23.7092	1.83037	2.5034	0.0530536	9.38993	0.27549
Cephaloscyllium sarawakensis	csiro	6230-02	Other	34.6	23.7092	1.86225	2.60869	0.0536029	9.45274	0.278617
Cephaloscyllium sarawakensis	csiro	6230-02	Other	34.8	23.7092	1.84365	2.56467	0.0533753	9.48164	0.275834
Cephaloscyllium sarawakensis	csiro	6230-01	Other	35	23.7092	1.81974	2.56251	0.0533641	9.72426	0.271287
Cephaloscyllium sarawakensis	csiro	6230-01	Other	35.2	23.7092	1.85959	2.60098	0.0535633	9.45177	0.276025
Cephaloscyllium sarawakensis	csiro	6230-01	Other	35.4	23.7092	1.84365	2.58915	0.0535022	9.57214	0.273444
Cephaloscyllium sarawakensis	csiro	6230-01	Other	35.7	23.7092	1.8649	2.70206	0.0540762	9.7632	0.27497
Cephaloscyllium sarawakensis	csiro	6230-01	Other	35.9	23.7092	1.8224	2.6629	0.0538792	10.0758	0.268388
Cephaloscyllium sarawakensis	csiro	6230-01	Other	36.1	23.7092	1.8038	2.59572	0.0535361	10.0251	0.265857
Cephaloscyllium sarawakensis	csiro	6230-01	Other	36.3	23.7092	1.85959	2.72309	0.0541812	9.8955	0.272586
Cephaloscyllium sarawakensis	csiro	6230-01	Other	36.5	23.7092	1.86225	2.71315	0.0541316	9.83127	0.270344
Cephaloscyllium sarawakensis	csiro	6230-01	Other	36.7	23.7092	1.86225	2.73817	0.054256	9.92194	0.270552
Cephaloscyllium sarawakensis	csiro	6230-01	Other	37	23.7092	1.85959	2.79685	0.0545444	10.1635	0.269438
Cephaloscyllium sarawakensis	csiro	6230-01	Other	37.2	23.7092	1.85428	2.76445	0.0543857	10.1034	0.267229
Cephaloscyllium sarawakensis	csiro	6230-01	Other	37.4	23.7092	1.87819	2.81982	0.054656	10.0451	0.271194
Cephaloscyllium sarawakensis	csiro	6230-01	Other	37.6	23.7092	1.90475	2.9171	0.0551214	10.1038	0.273664
Cephaloscyllium sarawakensis	csiro	6230-01	Other	37.8	23.7092	1.89678	2.88543	0.0549712	10.0782	0.271792
Cephaloscyllium sarawakensis	csiro	6230-01	Other	38	23.7092	1.89944	2.90218	0.0550508	10.1084	0.271657
Cephaloscyllium sarawakensis	csiro	6230-01	Other	38.3	23.7092	1.93663	2.96153	0.0553301	9.92276	0.275614
Cephaloscyllium sarawakensis	csiro	6230-01	Other	38.5	23.7092	1.96054	3.04315	0.0557075	9.94908	0.278491
Cephaloscyllium sarawakensis	csiro	6230-01	Other	38.7	23.7092	1.95257	3.03941	0.0556903	10.0181	0.277568
Cephaloscyllium sarawakensis	csiro	6230-01	Other	38.9	23.7092	1.95788	3.09977	0.0559648	10.1617	0.278428
Cephaloscyllium sarawakensis	csiro	6230-01	Other	39.1	23.7092	1.9632	3.12117	0.0560612	10.1766	0.277403
Cephaloscyllium sarawakensis	csiro	6230-01	Other	39.3	23.7092	1.96054	3.18021	0.0563244	10.3972	0.277027
Cephaloscyllium sarawakensis	csiro	6230-01	Other	39.6	23.7092	1.95257	3.24421	0.0566056	10.6931	0.275281
Cephaloscyllium sarawakensis	csiro	6230-01	Other	39.8	23.7092	1.96851	3.24733	0.0566193	10.5308	0.276596
Cephaloscyllium sarawakensis	csiro	6230-01	Other	40	23.7092	1.95257	3.22758	0.056533	10.6383	0.274356
Cephaloscyllium sarawakensis	csiro	6230-01	Other	40.2	23.7092	1.95523	3.26543	0.056698	10.7339	0.272897
Cephaloscyllium sarawakensis	csiro	6230-01	Other	40.4	23.7092	1.99507	3.36827	0.0571392	10.634	0.278664
Cephaloscyllium sarawakensis	csiro	6230-01	Other	40.7	23.7092	1.98976	3.34689	0.0570483	10.6231	0.279061
Cephaloscyllium sarawakensis	csiro	6230-01	Other	40.9	23.7092	1.94991	3.34768	0.0570517	11.0643	0.273065
Cephaloscyllium sarawakensis	csiro	6230-02	Other	41.1	23.7092	1.926	3.37367	0.0571621	11.4287	0.26822
Cephaloscyllium sarawakensis	csiro	6230-02	Other	41.3	23.7092	1.91538	3.37048	0.0571486	11.545	0.266248
Cephaloscyllium sarawakensis	csiro	6230-02	Other	41.5	23.7092	1.91006	3.3118	0.0568982	11.4072	0.266592
Cephaloscyllium sarawakensis	csiro	6230-02	Other	41.7	23.7092	1.93397	3.42349	0.057372	11.5021	0.267745
Cephaloscyllium sarawakensis	csiro	6230-02	Other	42	23.7092	1.99773	3.55341	0.0579087	11.1888	0.275458
Cephaloscyllium sarawakensis	csiro	6230-02	Other	42.2	23.7092	1.99242	3.56605	0.0579602	11.2885	0.272628
Cephaloscyllium sarawakensis	csiro	6230-02	Other	42.4	23.7092	2.01633	3.70379	0.0585119	11.4481	0.276001
Cephaloscyllium sarawakensis	csiro	6230-02	Other	42.6	23.7092	2.01367	3.7168	0.0585632	11.5187	0.274339
Cephaloscyllium sarawakensis	csiro	6230-02	Other	42.8	23.7092	1.98445	3.69407	0.0584735	11.7879	0.270065
Cephaloscyllium sarawakensis	csiro	6230-02	Other	43	23.7092	2.01367	3.75999	0.0587326	11.6525	0.274439
Cephaloscyllium sarawakensis	csiro	6230-02	Other	43.3	23.7092	2.01101	3.75335	0.0587067	11.6627	0.272596
Cephaloscyllium sarawakensis	csiro	6230-02	Other	43.5	23.7092	2.0057	3.76292	0.0587441	11.7545	0.270319
Cephaloscyllium sarawakensis	csiro	6230-01	Other	43.7	23.7092	2.01101	3.87603	0.0591806	12.0439	0.269875
Cephaloscyllium sarawakensis	csiro	6230-01	Other	43.9	23.7092	2.02695	3.93589	0.0594078	12.0383	0.270567
Cephaloscyllium sarawakensis	csiro	6230-01	Other	44.1	23.7092	2.01633	3.91995	0.0593475	12.1163	0.268863
Cephaloscyllium sarawakensis	csiro	6230-01	Other	44.3	23.7092	2.04821	4.02804	0.0597525	12.0658	0.272535
Cephaloscyllium sarawakensis	csiro	6230-01	Other	44.6	23.7092	2.0243	3.95797	0.0594909	12.1376	0.269163
Cephaloscyllium sarawakensis	csiro	6230-01	Other	44.8	23.7092	2.0668	4.05514	0.0598527	11.9294	0.27433
Cephaloscyllium sarawakensis	csiro	6230-01	Other	45	23.7092	2.04024	4.12204	0.0600981	12.444	0.269474
Cephaloscyllium sarawakensis	csiro	6230-01	Other	45.2	23.7092	2.03492	4.18913	0.0603411	12.7127	0.26662
Cephaloscyllium sarawakensis	csiro	6230-01	Other	45.4	23.7092	2.02695	4.1455	0.0601834	12.6794	0.265114
Cephaloscyllium sarawakensis	csiro	6230-01	Other	45.7	23.7092	2.11196	4.32749	0.0608333	12.192	0.276233
Cephaloscyllium sarawakensis	csiro	6230-01	Other	45.9	23.7092	2.10665	4.34763	0.060904	12.3106	0.273921
Cephaloscyllium sarawakensis	csiro	6230-01	Other	46.1	23.7092	2.09602	4.37799	0.06101	12.5225	0.273105
Cephaloscyllium sarawakensis	csiro	6230-01	Other	46.3	23.7092	2.07211	4.33622	0.060864	12.6909	0.268965
Cephaloscyllium sarawakensis	csiro	6230-01	Other	46.5	23.7092	2.08274	4.42817	0.0611841	12.8281	0.269787
Cephaloscyllium sarawakensis	csiro	6230-01	Other	46.7	23.7092	2.07477	4.48762	0.0613884	13.1004	0.268662
Cephaloscyllium sarawakensis	csiro	6230-01	Other	47	23.7092	2.09337	4.59071	0.061738	13.1643	0.269956
Cephaloscyllium sarawakensis	csiro	6230-01	Other	47.2	23.7092	2.08805	4.64327	0.061914	13.3829	0.269824
Cephaloscyllium sarawakensis	csiro	6230-01	Other	47.4	23.7092	2.10134	4.6577	0.061962	13.2553	0.270798
Cephaloscyllium sarawakensis	csiro	6230-01	Other	47.6	23.7092	2.10399	4.58646	0.0617237	13.0196	0.269662
Cephaloscyllium sarawakensis	csiro	6230-01	Other	47.8	23.7092	2.12259	4.88004	0.0626886	13.6114	0.270664
Cephaloscyllium sarawakensis	csiro	6230-01	Other	48	23.7092	2.08805	4.79876	0.0624259	13.8311	0.265809
Cephaloscyllium sarawakensis	csiro	6230-01	Other	48.3	23.7092	2.10399	4.87672	0.0626779	13.8436	0.267658
Cephaloscyllium sarawakensis	csiro	6230-01	Other	48.5	23.7092	2.11728	4.8972	0.0627436	13.7278	0.26817
Cephaloscyllium sarawakensis	csiro	6230-01	Other	48.7	23.7092	2.14384	5.09079	0.0633547	13.919	0.270714
Cephaloscyllium sarawakensis	csiro	6230-01	Other	48.9	23.7092	2.14119	5.08979	0.0633516	13.9509	0.269206
Cephaloscyllium sarawakensis	csiro	6230-01	Other	49.1	23.7092	2.13853	5.17425	0.0636128	14.2176	0.268244
Cephaloscyllium sarawakensis	csiro	6230-01	Other	49.3	23.7092	2.09337	5.22234	0.0637601	14.9756	0.260841
Cephaloscyllium sarawakensis	csiro	6230-01	Other	49.6	23.7092	2.14119	5.35385	0.0641578	14.6746	0.265307
Cephaloscyllium sarawakensis	csiro	6230-02	Other	49.8	23.7092	2.13322	5.32172	0.0640613	14.6958	0.263711
Cephaloscyllium sarawakensis	csiro	6230-02	Other	50	23.7092	2.17572	5.42069	0.0643571	14.3899	0.268613
Cephaloscyllium sarawakensis	csiro	6230-02	Other	50.2	23.7092	2.16509	5.40967	0.0643243	14.502	0.265299
Cephaloscyllium sarawakensis	csiro	6230-02	Other	50.4	23.7092	2.13853	5.43231	0.0643915	14.9267	0.262301
Cephaloscyllium sarawakensis	csiro	6230-02	Other	50.7	23.7092	2.15181	5.61289	0.0649201	15.2331	0.262987
Cephaloscyllium sarawakensis	csiro	6230-02	Other	50.9	23.7092	2.19166	5.67226	0.0650911	14.8395	0.266387
Cephaloscyllium sarawakensis	csiro	6230-02	Other	51.1	23.7092	2.20494	5.68458	0.0651264	14.6931	0.26577
Cephaloscyllium sarawakensis	csiro	6230-02	Other	51.3	23.7092	2.22354	5.85678	0.0656141	14.886	0.26673
Cephaloscyllium sarawakensis	csiro	6230-02	Other	51.5	23.7092	2.21557	6.01539	0.0660539	15.3994	0.265267
Cephaloscyllium sarawakensis	csiro	6230-02	Other	51.7	23.7092	2.24479	6.14098	0.066396	15.3143	0.266646
Cephaloscyllium sarawakensis	csiro	6230-02	Other	52	23.7092	2.22619	6.15768	0.0664411	15.6135	0.263521
Cephaloscyllium sarawakensis	csiro	6230-02	Other	52.2	23.7092	2.30324	6.30825	0.0668436	14.9431	0.272385
Cephaloscyllium sarawakensis	csiro	6230-01	Other	52.4	23.7092	2.28464	6.36947	0.0670052	15.3348	0.268666
Cephaloscyllium sarawakensis	csiro	6230-01	Other	52.6	23.7092	2.30324	6.56546	0.0675148	15.5525	0.269506
Cephaloscyllium sarawakensis	csiro	6230-01	Other	52.8	23.7092	2.24479	6.51677	0.0673893	16.2514	0.260964
Cephaloscyllium sarawakensis	csiro	6230-01	Other	53	23.7092	2.26073	6.61964	0.0676536	16.276	0.264204
Cephaloscyllium sarawakensis	csiro	6230-01	Other	53.3	23.7092	2.30589	6.72009	0.0679088	15.8821	0.267653
Cephaloscyllium sarawakensis	csiro	6230-01	Other	53.5	23.7092	2.27667	6.67698	0.0677997	16.1879	0.262561
Cephaloscyllium sarawakensis	csiro	6230-01	Other	53.7	23.7092	2.27136	6.87089	0.0682866	16.736	0.261149
Cephaloscyllium sarawakensis	csiro	6230-01	Other	53.9	23.7092	2.27933	6.92283	0.0684153	16.7448	0.26087
Cephaloscyllium sarawakensis	csiro	6230-01	Other	54.1	23.7092	2.3484	7.1037	0.0688579	16.1864	0.268775
Cephaloscyllium sarawakensis	csiro	6230-01	Other	54.3	23.7092	2.31386	7.07847	0.0687967	16.614	0.2645
Cephaloscyllium sarawakensis	csiro	6230-01	Other	54.6	23.7092	2.30058	7.14131	0.0689489	16.9556	0.261395
Cephaloscyllium sarawakensis	csiro	6230-01	Other	54.8	23.7092	2.28198	7.21708	0.069131	17.4159	0.258035
Cephaloscyllium sarawakensis	csiro	6230-01	Other	55	23.7092	2.33246	7.29883	0.069326	16.8591	0.263032
Cephaloscyllium sarawakensis	csiro	6230-01	Other	55.2	23.7092	2.34308	7.35706	0.0694638	16.8399	0.264388
Cephaloscyllium sarawakensis	csiro	6230-01	Other	55.4	23.7092	2.35371	7.44333	0.0696666	16.8839	0.263926
Cephaloscyllium sarawakensis	csiro	6230-01	Other	55.7	23.7092	2.33246	7.49123	0.0697784	17.3036	0.261621
Cephaloscyllium sarawakensis	csiro	6230-01	Other	55.9	23.7092	2.28464	7.41387	0.0695975	17.8492	0.255496
Cephaloscyllium sarawakensis	csiro	6230-01	Other	56.1	23.7092	2.32449	7.54011	0.0698919	17.5361	0.260107
Cephaloscyllium sarawakensis	csiro	6230-01	Other	56.3	23.7092	2.35105	7.70213	0.0702644	17.5104	0.261834
Cephaloscyllium sarawakensis	csiro	6230-01	Other	56.5	23.7092	2.35105	7.7524	0.0703788	17.6247	0.261293
Cephaloscyllium sarawakensis	csiro	6230-01	Other	56.7	23.7092	2.33246	7.67589	0.0702045	17.7301	0.258464
Cephaloscyllium sarawakensis	csiro	6230-01	Other	57	23.7092	2.36168	7.78886	0.0704614	17.5486	0.262319
Cephaloscyllium sarawakensis	csiro	6230-01	Other	57.2	23.7092	2.33511	7.7575	0.0703903	17.8779	0.257922
Cephaloscyllium sarawakensis	csiro	6230-01	Other	57.4	23.7092	2.36168	7.87136	0.0706472	17.7345	0.260398
Cephaloscyllium sarawakensis	csiro	6230-01	Other	57.6	23.7092	2.31917	7.69509	0.0702483	17.9786	0.255039
Cephaloscyllium sarawakensis	csiro	6230-01	Other	57.8	23.7092	2.35902	7.94646	0.0708151	17.944	0.259649
Cephaloscyllium sarawakensis	csiro	6230-01	Other	58	23.7092	2.33511	8.02132	0.0709813	18.4859	0.255152
Cephaloscyllium sarawakensis	csiro	6230-01	Other	58.3	23.7092	2.32714	8.12933	0.0712191	18.8633	0.254873
Cephaloscyllium sarawakensis	csiro	6230-02	Other	58.5	23.7092	2.36965	8.32072	0.0716346	18.621	0.257804
Cephaloscyllium sarawakensis	csiro	6230-02	Other	58.7	23.7092	2.44935	8.69458	0.072426	18.212	0.265707
Cephaloscyllium sarawakensis	csiro	6230-02	Other	58.9	23.7092	2.43075	8.62965	0.0722904	18.3537	0.264298
Cephaloscyllium sarawakensis	csiro	6230-02	Other	59.1	23.7092	2.4095	8.54313	0.0721086	18.4916	0.261007
Cephaloscyllium sarawakensis	csiro	6230-02	Other	59.3	23.7092	2.37231	8.4957	0.0720083	18.97	0.256536
Cephaloscyllium sarawakensis	csiro	6230-02	Other	59.6	23.7092	2.36434	8.27455	0.071535	18.601	0.255601
Cephaloscyllium sarawakensis	csiro	6230-02	Other	59.8	23.7092	2.39621	8.55674	0.0721373	18.7269	0.2586
Cephaloscyllium sarawakensis	csiro	6230-02	Other	60	23.7092	2.42278	8.80334	0.0726515	18.8465	0.261468
Cephaloscyllium sarawakensis	csiro	6230-02	Other	60.2	23.7092	2.41215	8.725	0.0724893	18.8437	0.259651
Cephaloscyllium sarawakensis	csiro	6230-02	Other	60.4	23.7092	2.43075	8.99738	0.0730486	19.1357	0.261728
Cephaloscyllium sarawakensis	csiro	6230-02	Other	60.7	23.7092	2.43606	9.02193	0.0730983	19.1044	0.262075
Cephaloscyllium sarawakensis	csiro	6230-02	Other	60.9	23.7092	2.47325	9.36059	0.0737749	19.2298	0.265696
Cephaloscyllium sarawakensis	csiro	6230-01	Other	61.1	23.7092	2.44935	9.11946	0.0732951	19.102	0.262753
Cephaloscyllium sarawakensis	csiro	6230-01	Other	61.3	23.7092	2.44669	9.30504	0.0736652	19.5331	0.261648
Cephaloscyllium sarawakensis	csiro	6230-01	Other	61.5	23.7092	2.43075	9.31239	0.0736797	19.8057	0.258767
Cephaloscyllium sarawakensis	csiro	6230-01	Other	61.7	23.7092	2.49716	9.53896	0.0741238	19.2228	0.264938
Cephaloscyllium sarawakensis	csiro	6230-01	Other	62	23.7092	2.54764	9.86072	0.0747411	19.0916	0.269458
Cephaloscyllium sarawakensis	csiro	6230-01	Other	62.2	23.7092	2.55029	10.051	0.0750991	19.4195	0.269814
Cephaloscyllium sarawakensis	csiro	6230-01	Other	62.4	23.7092	2.53436	9.92734	0.0748671	19.4226	0.268582
Cephaloscyllium sarawakensis	csiro	6230-01	Other	62.6	23.7092	2.5317	10.0924	0.0751763	19.7869	0.266872
Cephaloscyllium sarawakensis	csiro	6230-01	Other	62.8	23.7092	2.54233	10.1221	0.0752315	19.6796	0.267693
Cephaloscyllium sarawakensis	csiro	6230-01	Other	63	23.7092	2.52904	10.2176	0.0754085	20.0747	0.265625
Cephaloscyllium sarawakensis	csiro	6230-01	Other	63.3	23.7092	2.54233	10.3964	0.0757363	20.2131	0.267095
Cephaloscyllium sarawakensis	csiro	6230-01	Other	63.5	23.7092	2.52904	10.2386	0.0754471	20.1158	0.265477
Cephaloscyllium sarawakensis	csiro	6230-01	Other	63.7	23.7092	2.53436	10.486	0.0758989	20.5157	0.265887
Cephaloscyllium sarawakensis	csiro	6230-01	Other	63.9	23.7092	2.55826	10.7174	0.0763141	20.5782	0.268394
Cephaloscyllium sarawakensis	csiro	6230-01	Other	64.1	23.7092	2.63796	11.0823	0.0769556	20.0126	0.276679
Cephaloscyllium sarawakensis	csiro	6230-01	Other	64.3	23.7092	2.61937	11.213	0.0771814	20.5371	0.274729
Cephaloscyllium sarawakensis	csiro	6230-01	Other	64.6	23.7092	2.64327	11.379	0.0774655	20.4658	0.278088
Cephaloscyllium sarawakensis	csiro	6230-01	Other	64.8	23.7092	2.66984	11.6192	0.0778711	20.484	0.282224
Cephaloscyllium sarawakensis	csiro	6230-01	Other	65	23.7092	2.62734	11.347	0.0774111	20.6567	0.276799
Cephaloscyllium sarawakensis	csiro	6230-01	Other	65.2	23.7092	2.61405	11.2578	0.0772585	20.7031	0.276871
Cephaloscyllium sarawakensis	csiro	6230-01	Other	65.4	23.7092	2.60343	11.0623	0.0769208	20.5099	0.275979
Cephaloscyllium sarawakensis	csiro	6230-01	Other	65.7	23.7092	2.6725	11.3421	0.0774027	19.9558	0.284583
Cephaloscyllium sarawakensis	csiro	6230-01	Other	65.9	23.7092	2.57952	10.7889	0.0764411	20.3756	0.275461
Cephaloscyllium sarawakensis	csiro	6230-01	Other	66.1	23.7092	2.5742	10.6645	0.0762198	20.2239	0.276541
Cephaloscyllium sarawakensis	csiro	6230-01	Other	66.3	23.7092	2.55561	10.246	0.0754608	19.7141	0.276517
Cephaloscyllium sarawakensis	csiro	6230-01	Other	66.5	23.7092	2.47857	9.73914	0.0745097	19.9218	0.26981
Cephaloscyllium sarawakensis	csiro	6230-01	Other	66.7	23.7092	2.46263	9.57969	0.0742028	19.8501	0.269242
Cephaloscyllium sarawakensis	csiro	6230-01	Other	67	23.7092	2.35902	8.91216	0.072875	20.1247	0.258892
Cephaloscyllium sarawakensis	csiro	6230-02	Other	67.2	23.7092	2.36434	8.66514	0.0723647	19.479	0.260539
Cephaloscyllium sarawakensis	csiro	6230-02	Other	67.4	23.7092	2.3112	8.44044	0.0718909	19.8563	0.256334
Cephaloscyllium sarawakensis	csiro	6230-02	Other	67.6	23.7092	2.30324	8.17456	0.0713179	19.3641	0.255226
Cephaloscyllium sarawakensis	csiro	6230-02	Other	67.8	23.7092	2.2873	8.05269	0.0710506	19.3422	0.254208
Cephaloscyllium sarawakensis	csiro	6230-02	Other	68	23.7092	2.27933	7.98371	0.070898	19.3109	0.254298
Cephaloscyllium sarawakensis	csiro	6230-02	Other	68.3	23.7092	2.26073	7.97538	0.0708795	19.6094	0.251924
Cephaloscyllium sarawakensis	csiro	6230-02	Other	68.5	23.7092	2.25807	7.89006	0.0706891	19.4453	0.251182
Cephaloscyllium sarawakensis	csiro	6230-02	Other	68.7	23.7092	2.28995	8.03812	0.0710184	19.2624	0.255029
Cephaloscyllium sarawakensis	csiro	6230-02	Other	68.9	23.7092	2.24479	7.76911	0.0704167	19.3745	0.250445
Cephaloscyllium sarawakensis	csiro	6230-02	Other	69.1	23.7092	2.23948	7.78079	0.0704431	19.4958	0.25
Cephaloscyllium sarawakensis	csiro	6230-02	Other	69.3	23.7092	2.24213	7.78272	0.0704475	19.4544	0.25134
Cephaloscyllium sarawakensis	csiro	6230-02	Other	69.6	23.7092	2.23151	7.86255	0.0706274	19.8416	0.250224
Cephaloscyllium sarawakensis	csiro	6230-01	Other	69.8	23.7092	2.21291	7.71206	0.070287	19.7903	0.248286
Cephaloscyllium sarawakensis	csiro	6230-01	Other	70	23.7092	2.21291	7.77098	0.0704209	19.9415	0.249103
Cephaloscyllium sarawakensis	csiro	6230-01	Other	70.2	23.7092	2.21823	7.80726	0.0705029	19.9387	0.249254
Cephaloscyllium sarawakensis	csiro	6230-01	Other	70.4	23.7092	2.2076	7.7309	0.0703299	19.9342	0.248803
Cephaloscyllium sarawakensis	csiro	6230-01	Other	70.7	23.7092	2.17838	7.65489	0.0701564	20.2714	0.246617
Cephaloscyllium sarawakensis	csiro	6230-01	Other	70.9	23.7092	2.19697	7.74023	0.0703511	20.1518	0.248348
Cephaloscyllium sarawakensis	csiro	6230-01	Other	71.1	23.7092	2.22354	7.90994	0.0707336	20.1045	0.251427
Cephaloscyllium sarawakensis	csiro	6230-01	Other	71.3	23.7092	2.23151	7.95757	0.0708399	20.0814	0.252708
Cephaloscyllium sarawakensis	csiro	6230-01	Other	71.5	23.7092	2.21291	7.81134	0.0705122	20.045	0.251434
Cephaloscyllium sarawakensis	csiro	6230-01	Other	71.7	23.7092	2.25542	8.02215	0.0709832	19.8174	0.256418
Cephaloscyllium sarawakensis	csiro	6230-01	Other	72	23.7092	2.19697	7.82819	0.0705502	20.3808	0.249924
Cephaloscyllium sarawakensis	csiro	6230-01	Other	72.2	23.7092	2.22088	7.93721	0.0707945	20.2221	0.253103
Cephaloscyllium sarawakensis	csiro	6230-01	Other	72.4	23.7092	2.18369	7.81885	0.0705291	20.6049	0.249016
Cephaloscyllium sarawakensis	csiro	6230-01	Other	72.6	23.7092	2.22619	7.94766	0.0708178	20.1522	0.253939
Cephaloscyllium sarawakensis	csiro	6230-01	Other	72.8	23.7092	2.22354	7.90143	0.0707146	20.0829	0.253944
Cephaloscyllium sarawakensis	csiro	6230-01	Other	73	23.7092	2.22088	7.83291	0.0705608	19.9564	0.253949
Cephaloscyllium sarawakensis	csiro	6230-01	Other	73.3	23.7092	2.22885	7.97544	0.0708796	20.1745	0.255949
Cephaloscyllium sarawakensis	csiro	6230-01	Other	73.5	23.7092	2.21823	8.01333	0.0709636	20.465	0.254885
Cephaloscyllium sarawakensis	csiro	6230-01	Other	73.7	23.7092	2.22354	8.05479	0.0710552	20.4727	0.255885
Cephaloscyllium sarawakensis	csiro	6230-01	Other	73.9	23.7092	2.21557	8.01021	0.0709567	20.5061	0.255202
Cephaloscyllium sarawakensis	csiro	6230-01	Other	74.1	23.7092	2.21557	8.0093	0.0709547	20.5038	0.256143
Cephaloscyllium sarawakensis	csiro	6230-01	Other	74.3	23.7092	2.15978	7.85897	0.0706194	21.1717	0.249157
Cephaloscyllium sarawakensis	csiro	6230-01	Other	74.6	23.7092	2.16244	7.84652	0.0705914	21.0863	0.249693
Cephaloscyllium sarawakensis	csiro	6230-01	Other	74.8	23.7092	2.16244	7.77555	0.0704313	20.8956	0.25108
Cephaloscyllium sarawakensis	csiro	6230-01	Other	75	23.7092	2.17838	7.86111	0.0706242	20.8175	0.252463
Cephaloscyllium sarawakensis	csiro	6230-01	Other	75.2	23.7092	2.18369	7.92971	0.0707778	20.8971	0.253625
Cephaloscyllium sarawakensis	csiro	6230-01	Other	75.4	23.7092	2.21291	7.97893	0.0708873	20.4751	0.257575
Cephaloscyllium sarawakensis	csiro	6230-01	Other	75.7	23.7092	2.189	7.89734	0.0707054	20.7109	0.254556
Cephaloscyllium sarawakensis	csiro	6230-02	Other	75.9	23.7092	2.20229	8.01489	0.0709671	20.7664	0.256577
Cephaloscyllium sarawakensis	csiro	6230-02	Other	76.1	23.7092	2.2076	8.136	0.0712337	20.9788	0.258396
Cephaloscyllium sarawakensis	csiro	6230-02	Other	76.3	23.7092	2.22088	8.10191	0.0711589	20.6417	0.260031
Cephaloscyllium sarawakensis	csiro	6230-02	Other	76.5	23.7092	2.15978	7.82341	0.0705394	21.0759	0.253113
Cephaloscyllium sarawakensis	csiro	6230-02	Other	76.7	23.7092	2.18635	8.02282	0.0709846	21.0911	0.256147
Cephaloscyllium sarawakensis	csiro	6230-02	Other	77	23.7092	2.18369	7.96858	0.0708643	20.9995	0.256554
Cephaloscyllium sarawakensis	csiro	6230-02	Other	77.2	23.7092	2.15181	7.89646	0.0707035	21.4306	0.252336
Cephaloscyllium sarawakensis	csiro	6230-02	Other	77.4	23.7092	2.22088	7.98191	0.070894	20.336	0.260517
Cephaloscyllium sarawakensis	csiro	6230-02	Other	77.6	23.7092	2.26073	8.2689	0.0715228	20.3311	0.265938
Cephaloscyllium sarawakensis	csiro	6230-02	Other	77.8	23.7092	2.22619	8.08096	0.0711129	20.4902	0.262448
Cephaloscyllium sarawakensis	csiro	6230-02	Other	78	23.7092	2.19166	7.99047	0.070913	20.9043	0.258702
Cephaloscyllium sarawakensis	csiro	6230-02	Other	78.3	23.7092	2.21557	8.02957	0.0709996	20.5557	0.261935
Cephaloscyllium sarawakensis	csiro	6230-01	Other	78.5	23.7092	2.24479	8.14122	0.0712451	20.3024	0.266226
Cephaloscyllium sarawakensis	csiro	6230-01	Other	78.7	23.7092	2.23151	7.97741	0.070884	20.1315	0.265152
Cephaloscyllium sarawakensis	csiro	6230-01	Other	78.9	23.7092	2.25542	8.17338	0.0713153	20.191	0.268416
Cephaloscyllium sarawakensis	csiro	6230-01	Other	79.1	23.7092	2.23948	8.24408	0.0714691	20.6566	0.266351
Cephaloscyllium sarawakensis	csiro	6230-01	Other	79.3	23.7092	2.23948	8.33896	0.0716738	20.8943	0.267195
Cephaloscyllium sarawakensis	csiro	6230-01	Other	79.6	23.7092	2.23682	8.19509	0.0713627	20.5826	0.266793
Cephaloscyllium sarawakensis	csiro	6230-01	Other	79.8	23.7092	2.22619	8.19069	0.0713531	20.7684	0.266793
Cephaloscyllium sarawakensis	csiro	6230-01	Other	80	23.7092	2.19963	8.1685	0.0713047	21.2155	0.264368
Cephaloscyllium sarawakensis	csiro	6230-01	Other	80.2	23.7092	2.18369	8.21542	0.0714069	21.65	0.262285
Cephaloscyllium sarawakensis	csiro	6230-01	Other	80.4	23.7092	2.20494	8.20357	0.0713811	21.204	0.2656
Cephaloscyllium sarawakensis	csiro	6230-01	Other	80.7	23.7092	2.23151	8.22647	0.0714309	20.76	0.268886
Cephaloscyllium sarawakensis	csiro	6230-01	Other	80.9	23.7092	2.25807	8.35227	0.0717024	20.5844	0.273224
Cephaloscyllium sarawakensis	csiro	6230-01	Other	81.1	23.7092	2.21026	8.22802	0.0714342	21.1651	0.267353
Cephaloscyllium sarawakensis	csiro	6230-01	Other	81.3	23.7092	2.2076	8.26612	0.0715168	21.3143	0.266774
Cephaloscyllium sarawakensis	csiro	6230-01	Other	81.5	23.7092	2.20229	8.29946	0.0715888	21.5037	0.266817
Cephaloscyllium sarawakensis	csiro	6230-01	Other	81.7	23.7092	2.21291	8.36691	0.0717338	21.4707	0.267415
Cephaloscyllium sarawakensis	csiro	6230-01	Other	82	23.7092	2.23416	8.43366	0.0718765	21.2322	0.272168
Cephaloscyllium sarawakensis	csiro	6230-01	Other	82.2	23.7092	2.25807	8.54919	0.0721214	21.0697	0.275348
Cephaloscyllium sarawakensis	csiro	6230-01	Other	82.4	23.7092	2.27667	8.61928	0.0722687	20.8968	0.277706
Cephaloscyllium sarawakensis	csiro	6230-01	Other	82.6	23.7092	2.28198	8.55785	0.0721396	20.6514	0.27944
Cephaloscyllium sarawakensis	csiro	6230-01	Other	82.8	23.7092	2.29792	8.68735	0.072411	20.6741	0.282218
Cephaloscyllium sarawakensis	csiro	6230-01	Other	83	23.7092	2.26339	8.4235	0.0718548	20.6626	0.277615
Cephaloscyllium sarawakensis	csiro	6230-01	Other	83.3	23.7092	2.2687	8.6918	0.0724203	21.221	0.278539
Cephaloscyllium sarawakensis	csiro	6230-01	Other	83.5	23.7092	2.26073	8.52671	0.0720739	20.965	0.278195
Cephaloscyllium sarawakensis	csiro	6230-01	Other	83.7	23.7092	2.25542	8.62433	0.0722793	21.305	0.277542
Cephaloscyllium sarawakensis	csiro	6230-01	Other	83.9	23.7092	2.30589	8.88511	0.0728196	20.9988	0.284124
Cephaloscyllium sarawakensis	csiro	6230-01	Other	84.1	23.7092	2.25807	8.71596	0.0724705	21.4807	0.278414
Cephaloscyllium sarawakensis	csiro	6230-01	Other	84.3	23.7092	2.25276	8.70649	0.0724508	21.5587	0.277396
Cephaloscyllium sarawakensis	csiro	6230-02	Other	84.6	23.7092	2.26073	8.74805	0.0725371	21.5092	0.278377
Cephaloscyllium sarawakensis	csiro	6230-02	Other	84.8	23.7092	2.2873	8.92491	0.072901	21.4373	0.280639
Cephaloscyllium sarawakensis	csiro	6230-02	Other	85	23.7092	2.29527	9.07276	0.0732011	21.6413	0.281709
Cephaloscyllium sarawakensis	csiro	6230-02	Other	85.2	23.7092	2.29792	9.23368	0.0735235	21.9743	0.281575
Cephaloscyllium sarawakensis	csiro	6230-02	Other	85.4	23.7092	2.30589	9.17279	0.073402	21.6787	0.283197
Cephaloscyllium sarawakensis	csiro	6230-02	Other	85.7	23.7092	2.32183	9.34417	0.0737425	21.7816	0.284413
Cephaloscyllium sarawakensis	csiro	6230-02	Other	85.9	23.7092	2.32183	9.31014	0.0736753	21.7023	0.284969
Cephaloscyllium sarawakensis	csiro	6230-02	Other	86.1	23.7092	2.3112	9.20223	0.0734608	21.6484	0.28311
Cephaloscyllium sarawakensis	csiro	6230-02	Other	86.3	23.7092	2.33511	9.29581	0.0736469	21.423	0.285297
Cephaloscyllium sarawakensis	csiro	6230-02	Other	86.5	23.7092	2.35371	9.3984	0.0738492	21.3186	0.287849
Cephaloscyllium sarawakensis	csiro	6230-02	Other	86.7	23.7092	2.37496	9.58128	0.0742059	21.3462	0.289226
Cephaloscyllium sarawakensis	csiro	6230-02	Other	87	23.7092	2.32714	9.33342	0.0737213	21.6573	0.283311
Cephaloscyllium sarawakensis	csiro	6230-01	Other	87.2	23.7092	2.35902	9.51755	0.0740822	21.4917	0.285806
Cephaloscyllium sarawakensis	csiro	6230-01	Other	87.4	23.7092	2.38559	9.75261	0.0745354	21.5347	0.288746
Cephaloscyllium sarawakensis	csiro	6230-01	Other	87.6	23.7092	2.36699	9.70738	0.0744489	21.773	0.28512
Cephaloscyllium sarawakensis	csiro	6230-01	Other	87.8	23.7092	2.38824	10.0386	0.0750759	22.1169	0.287496
Cephaloscyllium sarawakensis	csiro	6230-01	Other	88	23.7092	2.37496	9.91634	0.0748463	22.0927	0.284622
Cephaloscyllium sarawakensis	csiro	6230-01	Other	88.3	23.7092	2.40153	10.1434	0.0752711	22.1013	0.287075
Cephaloscyllium sarawakensis	csiro	6230-01	Other	88.5	23.7092	2.40684	10.199	0.0753741	22.1245	0.28689
Cephaloscyllium sarawakensis	csiro	6230-01	Other	88.7	23.7092	2.43341	10.3219	0.0756002	21.9049	0.289507
Cephaloscyllium sarawakensis	csiro	6230-01	Other	88.9	23.7092	2.43872	10.5166	0.0759541	22.2209	0.289316
Cephaloscyllium sarawakensis	csiro	6230-01	Other	89.1	23.7092	2.40684	10.4548	0.0758423	22.6793	0.283657
Cephaloscyllium sarawakensis	csiro	6230-01	Other	89.3	23.7092	2.44138	10.549	0.0760126	22.241	0.287728
Cephaloscyllium sarawakensis	csiro	6230-01	Other	89.6	23.7092	2.48122	10.8151	0.0764875	22.0754	0.291237
Cephaloscyllium sarawakensis	csiro	6230-01	Other	89.8	23.7092	2.46529	10.6011	0.0761062	21.9193	0.288468
Cephaloscyllium sarawakensis	csiro	6230-01	Other	90	23.7092	2.49716	10.835	0.0765226	21.8346	0.290661
Cephaloscyllium sarawakensis	csiro	6230-01	Other	90.2	23.7092	2.48919	10.9091	0.0766532	22.125	0.289108
Cephaloscyllium sarawakensis	csiro	6230-01	Other	90.4	23.7092	2.5131	11.0939	0.0769757	22.0736	0.290808
Cephaloscyllium sarawakensis	csiro	6230-01	Other	90.7	23.7092	2.51842	11.1392	0.0770541	22.0702	0.290264
Cephaloscyllium sarawakensis	csiro	6230-01	Other	90.9	23.7092	2.49185	11.1112	0.0770057	22.4868	0.285889
Cephaloscyllium sarawakensis	csiro	6230-01	Other	91.1	23.7092	2.51842	11.4338	0.0775587	22.6541	0.287971
Cephaloscyllium sarawakensis	csiro	6230-01	Other	91.3	23.7092	2.5317	11.388	0.0774809	22.3272	0.287308
Cephaloscyllium sarawakensis	csiro	6230-01	Other	91.5	23.7092	2.50513	11.4809	0.0776384	22.9892	0.283438
Cephaloscyllium sarawakensis	csiro	6230-01	Other	91.7	23.7092	2.48654	11.5075	0.0776834	23.3885	0.27957
Cephaloscyllium sarawakensis	csiro	6230-01	Other	92	23.7092	2.5317	11.6908	0.0779909	22.9208	0.283294
Cephaloscyllium sarawakensis	csiro	6230-01	Other	92.2	23.7092	2.55561	11.8549	0.0782631	22.8097	0.285122
Cephaloscyllium sarawakensis	csiro	6230-01	Other	92.4	23.7092	2.53967	11.8423	0.0782424	23.0724	0.281425
Cephaloscyllium sarawakensis	csiro	6230-01	Other	92.6	23.7092	2.5928	12.1814	0.0787966	22.7704	0.287228
Cephaloscyllium sarawakensis	csiro	6230-01	Other	92.8	23.7092	2.5742	12.099	0.0786629	22.9442	0.283748
Cephaloscyllium sarawakensis	csiro	6230-01	Other	93	23.7092	2.54233	12.1811	0.0787961	23.683	0.278117
Cephaloscyllium sarawakensis	csiro	6230-02	Other	93.3	23.7092	2.56623	12.3163	0.0790138	23.5017	0.279271
Cephaloscyllium sarawakensis	csiro	6230-02	Other	93.5	23.7092	2.60077	12.6885	0.079604	23.573	0.280435
Cephaloscyllium sarawakensis	csiro	6230-02	Other	93.7	23.7092	2.58483	12.4532	0.0792324	23.4221	0.277603
Cephaloscyllium sarawakensis	csiro	6230-02	Other	93.9	23.7092	2.5928	12.6964	0.0796164	23.7329	0.276722
Cephaloscyllium sarawakensis	csiro	6230-02	Other	94.1	23.7092	2.66453	13.0419	0.0801526	23.0839	0.282456
Cephaloscyllium sarawakensis	csiro	6230-02	Other	94.3	23.7092	2.715	13.4981	0.0808446	23.0114	0.28724
Cephaloscyllium sarawakensis	csiro	6230-02	Other	94.6	23.7092	2.73094	13.5625	0.0809408	22.852	0.286351
Cephaloscyllium sarawakensis	csiro	6230-02	Other	94.8	23.7092	2.70703	13.4721	0.0808056	23.1025	0.281181
Cephaloscyllium sarawakensis	csiro	6230-02	Other	95	23.7092	2.68047	13.4036	0.0807027	23.4429	0.277046
Cephaloscyllium sarawakensis	csiro	6230-02	Other	95.2	23.7092	2.715	13.6092	0.0810104	23.2008	0.278702
Cephaloscyllium sarawakensis	csiro	6230-02	Other	95.4	23.7092	2.715	13.9424	0.0815018	23.7688	0.276815
Cephaloscyllium sarawakensis	csiro	6230-02	Other	95.7	23.7092	2.70969	13.8944	0.0814314	23.7799	0.274267
Cephaloscyllium sarawakensis	csiro	6230-01	Other	95.9	23.7092	2.68312	13.8608	0.0813822	24.1945	0.274084
Cephaloscyllium sarawakensis	csiro	6230-01	Other	96.1	23.7092	2.73094	14.2758	0.0819847	24.0539	0.283352
Cephaloscyllium sarawakensis	csiro	6230-01	Other	96.3	23.7092	2.72297	14.3757	0.0821278	24.3643	0.286553
Cephaloscyllium sarawakensis	csiro	6230-01	Other	96.5	23.7092	2.71766	14.4082	0.0821741	24.5149	0.287198
Cephaloscyllium sarawakensis	csiro	6230-01	Other	96.7	23.7092	2.70703	14.4803	0.0822767	24.8314	0.288423
Cephaloscyllium sarawakensis	csiro	6230-01	Other	97	23.7092	2.7761	15.1917	0.0832692	24.7711	0.304931
Cephaloscyllium sarawakensis	csiro	6230-01	Other	97.2	23.7092	2.7761	15.1585	0.0832236	24.717	0.315424
Cephaloscyllium sarawakensis	csiro	6230-01	Other	97.4	23.7092	2.82392	15.9102	0.0842367	25.0715	0.331153
Cephaloscyllium sarawakensis	csiro	6230-01	Other	97.6	23.7092	2.84517	16.1682	0.0845762	25.0989	0.351262
Cephaloscyllium sarawakensis	csiro	6230-01	Other	97.8	23.7092	2.84517	16.0792	0.0844595	24.9607	0.37343
Cephaloscyllium sarawakensis	csiro	6230-01	Other	98	23.7092	2.83455	16.2109	0.0846319	25.3541	0.401279
Cephaloscyllium sarawakensis	csiro	6230-01	Other	98.3	23.7092	2.90893	16.9459	0.0855753	25.1656	0.458735
Cephaloscyllium sarawakensis	csiro	6230-01	Other	98.5	23.7092	2.87971	16.859	0.0854654	25.5472	0.518165
Cephaloscyllium sarawakensis	csiro	6230-01	Other	98.7	23.7092	2.93284	17.2069	0.085903	25.1384	0.602291
Cephaloscyllium sarawakensis	csiro	6230-01	Other	98.9	23.7092	2.97269	18.0269	0.0869086	25.6349	0.706439
Cephaloscyllium sarawakensis	csiro	6230-01	Other	99.1	23.7092	2.97269	18.2376	0.0871614	25.9345	0.828276
Cephaloscyllium sarawakensis	csiro	6230-01	Other	99.3	23.7092	3.04441	18.9706	0.0880243	25.7207	1
Cephaloscyllium sarawakensis	csiro	6230-01	Other	99.6	23.7092	3.13208	21.0268	0.0903183	26.935	1
Cephaloscyllium sarawakensis	csiro	6230-01	Other	99.8	23.7092	3.28085	24.3929	0.0937343	28.4775	1
Cephaloscyllium sarawakensis	csiro	6230-01	Other	100	23.7092	1.13701	9.08756	0.0732309	88.3347	1
Chiloscyllium plagiosum	ypm	8392	Other	0.3	9.89693	0.00384269	1.9e-06	0.00375131	1.61687	0.172414
Chiloscyllium plagiosum	ypm	8392	Other	0.6	9.89693	0.0399639	0.0002619	0.0128538	2.06067	0.547368
Chiloscyllium plagiosum	ypm	8392	Other	0.8	9.89693	0.0999098	0.00121116	0.0188495	1.52474	0.72222
Chiloscyllium plagiosum	ypm	8392	Other	1.1	9.89693	0.158319	0.00279338	0.0232291	1.40048	0.811027
Chiloscyllium plagiosum	ypm	8392	Other	1.4	9.89693	0.208274	0.00466554	0.0264074	1.35159	0.828747
Chiloscyllium plagiosum	ypm	8392	Other	1.7	9.89693	0.269756	0.00763649	0.0298692	1.31874	0.888606
Chiloscyllium plagiosum	ypm	8392	Other	2	9.89693	0.319711	0.0110824	0.0327837	1.36248	0.886992
Chiloscyllium plagiosum	ypm	8392	Other	2.2	9.89693	0.379657	0.0156833	0.0357568	1.3673	0.914814
Chiloscyllium plagiosum	ypm	8392	Other	2.5	9.89693	0.434992	0.0207119	0.0383314	1.37552	0.896989
Chiloscyllium plagiosum	ypm	8392	Other	2.8	9.89693	0.499549	0.0258878	0.0405297	1.30361	0.923295
Chiloscyllium plagiosum	ypm	8392	Other	3.1	9.89693	0.564106	0.0332098	0.0431336	1.31146	0.936224
Chiloscyllium plagiosum	ypm	8392	Other	3.4	9.89693	0.623284	0.0409202	0.0454448	1.32366	0.94743
Chiloscyllium plagiosum	ypm	8392	Other	3.6	9.89693	0.676313	0.0479625	0.0472851	1.3177	0.941177
Chiloscyllium plagiosum	ypm	8392	Other	3.9	9.89693	0.744712	0.0565803	0.0492794	1.28203	0.95562
Chiloscyllium plagiosum	ypm	8392	Other	4.2	9.89693	0.801584	0.0667369	0.051356	1.3052	0.952511
Chiloscyllium plagiosum	ypm	8392	Other	4.5	9.89693	0.832326	0.075483	0.0529617	1.36922	0.920136
Chiloscyllium plagiosum	ypm	8392	Other	4.8	9.89693	0.86153	0.0854264	0.0546257	1.44631	0.897518
Chiloscyllium plagiosum	ypm	8392	Other	5	9.89693	0.896883	0.0963786	0.0562982	1.50563	0.884762
Chiloscyllium plagiosum	ypm	8392	Other	5.3	9.89693	0.913791	0.105538	0.0575906	1.58828	0.858487
Chiloscyllium plagiosum	ypm	8392	Other	5.6	9.89693	0.926856	0.113396	0.0586339	1.65875	0.843355
Chiloscyllium plagiosum	ypm	8392	Other	5.9	9.89693	0.951449	0.125464	0.0601352	1.74164	0.831432
Chiloscyllium plagiosum	ypm	8392	Other	6.2	9.89693	0.959134	0.137322	0.0615084	1.87582	0.808291
Chiloscyllium plagiosum	ypm	8392	Other	6.4	9.89693	0.980653	0.148998	0.0627761	1.94697	0.791072
Chiloscyllium plagiosum	ypm	8392	Other	6.7	9.89693	0.979885	0.156821	0.0635844	2.05242	0.766224
Chiloscyllium plagiosum	ypm	8392	Other	7	9.89693	1.00678	0.171781	0.0650493	2.12967	0.768775
Chiloscyllium plagiosum	ypm	8392	Other	7.3	9.89693	1.00448	0.177042	0.0655418	2.20499	0.748997
Chiloscyllium plagiosum	ypm	8392	Other	7.6	9.89693	1.01139	0.185192	0.0662834	2.27505	0.728678
Chiloscyllium plagiosum	ypm	8392	Other	7.8	9.89693	1.02062	0.194894	0.067135	2.35116	0.718231
Chiloscyllium plagiosum	ypm	8392	Other	8.1	9.89693	1.05904	0.213839	0.0687102	2.3959	0.725643
Chiloscyllium plagiosum	ypm	8392	Other	8.4	9.89693	1.08594	0.234606	0.0703208	2.49997	0.723131
Chiloscyllium plagiosum	ypm	8392	Other	8.7	9.89693	1.08825	0.245303	0.0711091	2.6029	0.705881
Chiloscyllium plagiosum	ypm	8392	Other	9	9.89693	1.1113	0.261028	0.0722223	2.65602	0.704675
Chiloscyllium plagiosum	ypm	8392	Other	9.2	9.89693	1.10977	0.268816	0.072755	2.74284	0.687948
Chiloscyllium plagiosum	ypm	8392	Other	9.5	9.89693	1.13974	0.285049	0.0738294	2.75752	0.689769
Chiloscyllium plagiosum	ypm	8392	Other	9.8	9.89693	1.14973	0.30171	0.0748854	2.86819	0.676312
Chiloscyllium plagiosum	ypm	8392	Other	10.1	9.89693	1.15588	0.331357	0.0766608	3.1166	0.670231
Chiloscyllium plagiosum	ypm	8392	Other	10.4	9.89693	1.16357	0.343414	0.0773488	3.18747	0.662293
Chiloscyllium plagiosum	ypm	8392	Other	10.6	9.89693	1.20507	0.366969	0.0786424	3.17554	0.672675
Chiloscyllium plagiosum	ypm	8392	Other	10.9	9.89693	1.21583	0.377295	0.0791899	3.20736	0.668641
Chiloscyllium plagiosum	ypm	8392	Other	11.2	9.89693	1.2458	0.406607	0.0806851	3.29222	0.675699
Chiloscyllium plagiosum	ypm	8392	Other	11.5	9.89693	1.2604	0.427187	0.0816872	3.37918	0.669116
Chiloscyllium plagiosum	ypm	8392	Other	11.8	9.89693	1.26271	0.44754	0.0826432	3.52726	0.659048
Chiloscyllium plagiosum	ypm	8392	Other	12	9.89693	1.29806	0.482583	0.0842156	3.59909	0.665747
Chiloscyllium plagiosum	ypm	8392	Other	12.3	9.89693	1.31266	0.506746	0.0852505	3.69568	0.665109
Chiloscyllium plagiosum	ypm	8392	Other	12.6	9.89693	1.3165	0.520601	0.0858274	3.7746	0.657579
Chiloscyllium plagiosum	ypm	8392	Other	12.9	9.89693	1.31804	0.537084	0.0864988	3.88503	0.645465
Chiloscyllium plagiosum	ypm	8392	Other	13.2	9.89693	1.3411	0.561143	0.0874516	3.9207	0.64894
Chiloscyllium plagiosum	ypm	8392	Other	13.4	9.89693	1.37338	0.584325	0.0883411	3.89301	0.650293
Chiloscyllium plagiosum	ypm	8392	Other	13.7	9.89693	1.37338	0.607689	0.0892113	4.04867	0.641425
Chiloscyllium plagiosum	ypm	8392	Other	14	9.89693	1.40796	0.643103	0.0904835	4.07671	0.646437
Chiloscyllium plagiosum	ypm	8392	Other	14.3	9.89693	1.42256	0.679355	0.0917326	4.21856	0.641816
Chiloscyllium plagiosum	ypm	8392	Other	14.6	9.89693	1.44178	0.70773	0.0926758	4.27841	0.64115
Chiloscyllium plagiosum	ypm	8392	Other	14.8	9.89693	1.46483	0.739721	0.0937058	4.33214	0.640455
Chiloscyllium plagiosum	ypm	8392	Other	15.1	9.89693	1.48097	0.766879	0.0945543	4.39383	0.638925
Chiloscyllium plagiosum	ypm	8392	Other	15.4	9.89693	1.5048	0.79423	0.0953863	4.40759	0.640082
Chiloscyllium plagiosum	ypm	8392	Other	15.7	9.89693	1.51402	0.833261	0.0965372	4.56803	0.633441
Chiloscyllium plagiosum	ypm	8392	Other	16	9.89693	1.52555	0.862196	0.0973646	4.65549	0.630562
Chiloscyllium plagiosum	ypm	8392	Other	16.2	9.89693	1.52555	0.897664	0.0983508	4.847	0.615697
Chiloscyllium plagiosum	ypm	8392	Other	16.5	9.89693	1.55321	0.943239	0.099576	4.91325	0.617286
Chiloscyllium plagiosum	ypm	8392	Other	16.8	9.89693	1.57858	0.985242	0.100667	4.96846	0.616079
Chiloscyllium plagiosum	ypm	8392	Other	17.1	9.89693	1.5878	1.01183	0.101339	5.04347	0.610521
Chiloscyllium plagiosum	ypm	8392	Other	17.4	9.89693	1.62084	1.05123	0.102311	5.02836	0.611481
Chiloscyllium plagiosum	ypm	8392	Other	17.6	9.89693	1.64236	1.08948	0.10323	5.07563	0.613725
Chiloscyllium plagiosum	ypm	8392	Other	17.9	9.89693	1.64313	1.12206	0.103993	5.22253	0.60618
Chiloscyllium plagiosum	ypm	8392	Other	18.2	9.89693	1.66465	1.16524	0.104979	5.28419	0.608085
Chiloscyllium plagiosum	ypm	8392	Other	18.5	9.89693	1.71922	1.21941	0.106178	5.18438	0.622775
Chiloscyllium plagiosum	ypm	8392	Other	18.8	9.89693	1.73228	1.25853	0.10702	5.27032	0.61652
Chiloscyllium plagiosum	ypm	8392	Other	19	9.89693	1.74919	1.28775	0.107636	5.28892	0.612322
Chiloscyllium plagiosum	ypm	8392	Other	19.3	9.89693	1.78301	1.33836	0.108678	5.29025	0.617187
Chiloscyllium plagiosum	ypm	8392	Other	19.6	9.89693	1.80606	1.39568	0.109824	5.37688	0.616474
Chiloscyllium plagiosum	ypm	8392	Other	19.9	9.89693	1.80606	1.41803	0.110261	5.463	0.610388
Chiloscyllium plagiosum	ypm	8392	Other	20.2	9.89693	1.81144	1.45351	0.110944	5.56645	0.604979
Chiloscyllium plagiosum	ypm	8392	Other	20.4	9.89693	1.83296	1.50185	0.111855	5.61734	0.603644
Chiloscyllium plagiosum	ypm	8392	Other	20.7	9.89693	1.80837	1.5125	0.112053	5.81208	0.589578
Chiloscyllium plagiosum	ypm	8392	Other	21	9.89693	1.79069	1.53247	0.112421	6.00565	0.576446
Chiloscyllium plagiosum	ypm	8392	Other	21.3	9.89693	1.79146	1.57541	0.1132	6.16865	0.565777
Chiloscyllium plagiosum	ypm	8392	Other	21.6	9.89693	1.81375	1.6138	0.113884	6.16463	0.56446
Chiloscyllium plagiosum	ypm	8392	Other	21.8	9.89693	1.84141	1.66334	0.114748	6.16435	0.565893
Chiloscyllium plagiosum	ypm	8392	Other	22.1	9.89693	1.85679	1.71187	0.115576	6.2396	0.563434
Chiloscyllium plagiosum	ypm	8392	Other	22.4	9.89693	1.84065	1.75656	0.116323	6.51526	0.552099
Chiloscyllium plagiosum	ypm	8392	Other	22.7	9.89693	1.85064	1.78642	0.116814	6.55466	0.550149
Chiloscyllium plagiosum	ypm	8392	Other	23	9.89693	1.86985	1.83312	0.11757	6.58849	0.548343
Chiloscyllium plagiosum	ypm	8392	Other	23.2	9.89693	1.91827	1.91273	0.118826	6.53199	0.554298
Chiloscyllium plagiosum	ypm	8392	Other	23.5	9.89693	1.92134	1.95017	0.119404	6.63856	0.546447
Chiloscyllium plagiosum	ypm	8392	Other	23.8	9.89693	1.94363	2.00056	0.120168	6.65478	0.545279
Chiloscyllium plagiosum	ypm	8392	Other	24.1	9.89693	1.97745	2.08625	0.121434	6.7045	0.547449
Chiloscyllium plagiosum	ypm	8392	Other	24.4	9.89693	1.98897	2.14465	0.122275	6.81253	0.542785
Chiloscyllium plagiosum	ypm	8392	Other	24.6	9.89693	2.0005	2.17474	0.122702	6.82872	0.54049
Chiloscyllium plagiosum	ypm	8392	Other	24.9	9.89693	1.99589	2.20797	0.123168	6.96513	0.531737
Chiloscyllium plagiosum	ypm	8392	Other	25.2	9.89693	2.02356	2.2629	0.123927	6.94453	0.533537
Chiloscyllium plagiosum	ypm	8392	Other	25.5	9.89693	2.01972	2.30129	0.124449	7.08925	0.526549
Chiloscyllium plagiosum	ypm	8392	Other	25.8	9.89693	2.00819	2.31082	0.124578	7.20058	0.516915
Chiloscyllium plagiosum	ypm	8392	Other	26.1	9.89693	2.02356	2.36079	0.125246	7.24497	0.514861
Chiloscyllium plagiosum	ypm	8392	Other	26.3	9.89693	2.01357	2.40596	0.125841	7.45703	0.507262
Chiloscyllium plagiosum	ypm	8392	Other	26.6	9.89693	2.04354	2.48404	0.12685	7.47486	0.505802
Chiloscyllium plagiosum	ypm	8392	Other	26.9	9.89693	2.05661	2.54729	0.127649	7.56809	0.503766
Chiloscyllium plagiosum	ypm	8392	Other	27.2	9.89693	2.06583	2.61994	0.12855	7.7146	0.499258
Chiloscyllium plagiosum	ypm	8392	Other	27.5	9.89693	2.08197	2.68278	0.129314	7.77763	0.496155
Chiloscyllium plagiosum	ypm	8392	Other	27.7	9.89693	2.10887	2.71555	0.129707	7.67309	0.494237
Chiloscyllium plagiosum	ypm	8392	Other	28	9.89693	2.11809	2.78236	0.130498	7.79355	0.490654
Chiloscyllium plagiosum	ypm	8392	Other	28.3	9.89693	2.12962	2.84125	0.131183	7.87258	0.486141
Chiloscyllium plagiosum	ypm	8392	Other	28.6	9.89693	2.16189	2.94946	0.132414	7.93018	0.488113
Chiloscyllium plagiosum	ypm	8392	Other	28.9	9.89693	2.18879	3.04905	0.133518	7.9977	0.488591
Chiloscyllium plagiosum	ypm	8392	Other	29.1	9.89693	2.17573	3.0929	0.133996	8.21043	0.479831
Chiloscyllium plagiosum	ypm	8392	Other	29.4	9.89693	2.18495	3.16139	0.134731	8.32155	0.4751
Chiloscyllium plagiosum	ypm	8392	Other	29.7	9.89693	2.20416	3.23045	0.135461	8.35575	0.473189
Chiloscyllium plagiosum	ypm	8392	Other	30	9.89693	2.22338	3.31179	0.136306	8.41872	0.471865
Chiloscyllium plagiosum	ypm	8392	Other	30.3	9.89693	2.2203	3.33772	0.136572	8.50816	0.467097
Chiloscyllium plagiosum	ypm	8392	Other	30.5	9.89693	2.23567	3.38558	0.137059	8.5119	0.463437
Chiloscyllium plagiosum	ypm	8392	Other	30.8	9.89693	2.24259	3.42474	0.137454	8.55731	0.459962
Chiloscyllium plagiosum	ypm	8392	Other	31.1	9.89693	2.28255	3.53006	0.138498	8.51432	0.462184
Chiloscyllium plagiosum	ypm	8392	Other	31.4	9.89693	2.30484	3.60469	0.139225	8.52698	0.461101
Chiloscyllium plagiosum	ypm	8392	Other	31.7	9.89693	2.31868	3.68377	0.139982	8.61037	0.458024
Chiloscyllium plagiosum	ypm	8392	Other	31.9	9.89693	2.28717	3.61926	0.139365	8.69429	0.447116
Chiloscyllium plagiosum	ypm	8392	Other	32.2	9.89693	2.29562	3.6546	0.139704	8.71464	0.44622
Chiloscyllium plagiosum	ypm	8392	Other	32.5	9.89693	2.31714	3.69264	0.140066	8.64257	0.444428
Chiloscyllium plagiosum	ypm	8392	Other	32.8	9.89693	2.3133	3.7635	0.140733	8.83769	0.439674
Chiloscyllium plagiosum	ypm	8392	Other	33.1	9.89693	2.31637	3.81258	0.14119	8.92921	0.434545
Chiloscyllium plagiosum	ypm	8392	Other	33.3	9.89693	2.32329	3.85881	0.141616	8.98374	0.431673
Chiloscyllium plagiosum	ypm	8392	Other	33.6	9.89693	2.33943	3.88186	0.141827	8.91314	0.429823
Chiloscyllium plagiosum	ypm	8392	Other	33.9	9.89693	2.3571	3.91247	0.142106	8.8492	0.427694
Chiloscyllium plagiosum	ypm	8392	Other	34.2	9.89693	2.35403	3.92437	0.142214	8.89932	0.423301
Chiloscyllium plagiosum	ypm	8392	Other	34.5	9.89693	2.38554	4.00163	0.142909	8.83637	0.425789
Chiloscyllium plagiosum	ypm	8392	Other	34.7	9.89693	2.36633	3.98694	0.142777	8.94747	0.417153
Chiloscyllium plagiosum	ypm	8392	Other	35	9.89693	2.38477	4.0464	0.143307	8.94099	0.416902
Chiloscyllium plagiosum	ypm	8392	Other	35.3	9.89693	2.36863	4.01481	0.143026	8.99249	0.410004
Chiloscyllium plagiosum	ypm	8392	Other	35.6	9.89693	2.39322	4.01597	0.143037	8.81118	0.411034
Chiloscyllium plagiosum	ypm	8392	Other	35.9	9.89693	2.384	4.02868	0.14315	8.90757	0.405331
Chiloscyllium plagiosum	ypm	8392	Other	36.1	9.89693	2.38016	4.07829	0.143588	9.0464	0.401478
Chiloscyllium plagiosum	ypm	8392	Other	36.4	9.89693	2.39707	4.09343	0.143721	8.95234	0.400488
Chiloscyllium plagiosum	ypm	8392	Other	36.7	9.89693	2.40245	4.10621	0.143833	8.94012	0.397609
Chiloscyllium plagiosum	ypm	8392	Other	37	9.89693	2.42397	4.09408	0.143727	8.75615	0.399191
Chiloscyllium plagiosum	ypm	8392	Other	37.3	9.89693	2.46931	4.18479	0.144517	8.62447	0.402935
Chiloscyllium plagiosum	ypm	8392	Other	37.5	9.89693	2.45624	4.13741	0.144106	8.61778	0.398304
Chiloscyllium plagiosum	ypm	8392	Other	37.8	9.89693	2.46393	4.23189	0.144922	8.75966	0.397077
Chiloscyllium plagiosum	ypm	8392	Other	38.1	9.89693	2.45624	4.26273	0.145185	8.87881	0.393935
Chiloscyllium plagiosum	ypm	8392	Other	38.4	9.89693	2.44933	4.24574	0.14504	8.89344	0.389704
Chiloscyllium plagiosum	ypm	8392	Other	38.7	9.89693	2.49621	4.33418	0.145789	8.74088	0.393793
Chiloscyllium plagiosum	ypm	8392	Other	38.9	9.89693	2.52311	4.42072	0.146512	8.72633	0.397121
Chiloscyllium plagiosum	ypm	8392	Other	39.2	9.89693	2.56691	4.39823	0.146325	8.38814	0.402215
Chiloscyllium plagiosum	ypm	8392	Other	39.5	9.89693	2.56538	4.44756	0.146734	8.49238	0.400721
Chiloscyllium plagiosum	ypm	8392	Other	39.8	9.89693	2.58997	4.43909	0.146664	8.316	0.403689
Chiloscyllium plagiosum	ypm	8392	Other	40.1	9.89693	2.58459	4.44027	0.146674	8.35287	0.401074
Chiloscyllium plagiosum	ypm	8392	Other	40.3	9.89693	2.60765	4.47077	0.146925	8.26219	0.404604
Chiloscyllium plagiosum	ypm	8392	Other	40.6	9.89693	2.66605	4.56506	0.147693	8.07083	0.413271
Chiloscyllium plagiosum	ypm	8392	Other	40.9	9.89693	2.62071	4.43586	0.146637	8.11614	0.405711
Chiloscyllium plagiosum	ypm	8392	Other	41.2	9.89693	2.63992	4.48095	0.147008	8.07973	0.409709
Chiloscyllium plagiosum	ypm	8392	Other	41.5	9.89693	2.61764	4.43484	0.146629	8.13334	0.406154
Chiloscyllium plagiosum	ypm	8392	Other	41.7	9.89693	2.63378	4.47827	0.146986	8.11264	0.409048
Chiloscyllium plagiosum	ypm	8392	Other	42	9.89693	2.59996	4.41692	0.14648	8.21099	0.405198
Chiloscyllium plagiosum	ypm	8392	Other	42.3	9.89693	2.59304	4.38696	0.146231	8.19886	0.405675
Chiloscyllium plagiosum	ypm	8392	Other	42.6	9.89693	2.59458	4.36152	0.146019	8.14166	0.407041
Chiloscyllium plagiosum	ypm	8392	Other	42.9	9.89693	2.58228	4.43515	0.146631	8.35815	0.40609
Chiloscyllium plagiosum	ypm	8392	Other	43.1	9.89693	2.52926	4.33254	0.145776	8.51073	0.398379
Chiloscyllium plagiosum	ypm	8392	Other	43.4	9.89693	2.54001	4.41176	0.146438	8.59309	0.400946
Chiloscyllium plagiosum	ypm	8392	Other	43.7	9.89693	2.52618	4.37078	0.146096	8.60675	0.399538
Chiloscyllium plagiosum	ypm	8392	Other	44	9.89693	2.51004	4.34505	0.145881	8.66648	0.397953
Chiloscyllium plagiosum	ypm	8392	Other	44.3	9.89693	2.51696	4.31941	0.145665	8.56805	0.399488
Chiloscyllium plagiosum	ypm	8392	Other	44.5	9.89693	2.5062	4.31229	0.145605	8.62753	0.399241
Chiloscyllium plagiosum	ypm	8392	Other	44.8	9.89693	2.48622	4.28201	0.145349	8.70522	0.396447
Chiloscyllium plagiosum	ypm	8392	Other	45.1	9.89693	2.49083	4.29751	0.14548	8.70441	0.397474
Chiloscyllium plagiosum	ypm	8392	Other	45.4	9.89693	2.47546	4.30393	0.145534	8.826	0.395312
Chiloscyllium plagiosum	ypm	8392	Other	45.7	9.89693	2.48468	4.30862	0.145574	8.77014	0.396784
Chiloscyllium plagiosum	ypm	8392	Other	45.9	9.89693	2.48468	4.32214	0.145688	8.79766	0.397418
Chiloscyllium plagiosum	ypm	8392	Other	46.2	9.89693	2.46777	4.28423	0.145368	8.8404	0.394811
Chiloscyllium plagiosum	ypm	8392	Other	46.5	9.89693	2.46547	4.26445	0.1452	8.81607	0.395026
Chiloscyllium plagiosum	ypm	8392	Other	46.8	9.89693	2.46624	4.31203	0.145603	8.90887	0.3951
Chiloscyllium plagiosum	ypm	8392	Other	47.1	9.89693	2.47699	4.35444	0.14596	8.91851	0.397704
Chiloscyllium plagiosum	ypm	8392	Other	47.3	9.89693	2.43396	4.29988	0.1455	9.12095	0.389689
Chiloscyllium plagiosum	ypm	8392	Other	47.6	9.89693	2.4378	4.32836	0.14574	9.15244	0.390112
Chiloscyllium plagiosum	ypm	8392	Other	47.9	9.89693	2.44779	4.32901	0.145746	9.07926	0.391133
Chiloscyllium plagiosum	ypm	8392	Other	48.2	9.89693	2.47699	4.36834	0.146076	8.94698	0.394298
Chiloscyllium plagiosum	ypm	8392	Other	48.5	9.89693	2.50466	4.44177	0.146686	8.8975	0.398459
Chiloscyllium plagiosum	ypm	8392	Other	48.7	9.89693	2.50005	4.50512	0.147206	9.05771	0.397483
Chiloscyllium plagiosum	ypm	8392	Other	49	9.89693	2.47392	4.50168	0.147178	9.24301	0.392704
Chiloscyllium plagiosum	ypm	8392	Other	49.3	9.89693	2.43857	4.45144	0.146766	9.40677	0.387329
Chiloscyllium plagiosum	ypm	8392	Other	49.6	9.89693	2.43088	4.43447	0.146626	9.43025	0.386627
Chiloscyllium plagiosum	ypm	8392	Other	49.9	9.89693	2.42089	4.46261	0.146858	9.5686	0.382978
Chiloscyllium plagiosum	ypm	8392	Other	50.1	9.89693	2.42473	4.58124	0.147824	9.79184	0.383306
Chiloscyllium plagiosum	ypm	8392	Other	50.4	9.89693	2.38784	4.53711	0.147467	9.99946	0.3772
Chiloscyllium plagiosum	ypm	8392	Other	50.7	9.89693	2.384	4.57606	0.147782	10.1179	0.376
Chiloscyllium plagiosum	ypm	8392	Other	51	9.89693	2.38016	4.57621	0.147783	10.1509	0.376398
Chiloscyllium plagiosum	ypm	8392	Other	51.3	9.89693	2.37785	4.54327	0.147517	10.0974	0.374168
Chiloscyllium plagiosum	ypm	8392	Other	51.5	9.89693	2.38631	4.53141	0.14742	9.99978	0.375635
Chiloscyllium plagiosum	ypm	8392	Other	51.8	9.89693	2.38631	4.60714	0.148033	10.1669	0.374007
Chiloscyllium plagiosum	ypm	8392	Other	52.1	9.89693	2.39092	4.70681	0.148827	10.3468	0.374008
Chiloscyllium plagiosum	ypm	8392	Other	52.4	9.89693	2.37708	4.71847	0.148919	10.4935	0.370952
Chiloscyllium plagiosum	ypm	8392	Other	52.7	9.89693	2.384	4.73992	0.149088	10.4802	0.372299
Chiloscyllium plagiosum	ypm	8392	Other	52.9	9.89693	2.38477	4.73571	0.149055	10.4641	0.371929
Chiloscyllium plagiosum	ypm	8392	Other	53.2	9.89693	2.38323	4.73183	0.149024	10.469	0.370844
Chiloscyllium plagiosum	ypm	8392	Other	53.5	9.89693	2.36786	4.71896	0.148923	10.5765	0.368408
Chiloscyllium plagiosum	ypm	8392	Other	53.8	9.89693	2.35172	4.72571	0.148976	10.7375	0.364937
Chiloscyllium plagiosum	ypm	8392	Other	54.1	9.89693	2.34557	4.74846	0.149155	10.8459	0.363376
Chiloscyllium plagiosum	ypm	8392	Other	54.3	9.89693	2.35326	4.73531	0.149052	10.7453	0.364004
Chiloscyllium plagiosum	ypm	8392	Other	54.6	9.89693	2.34865	4.79036	0.149483	10.9129	0.362902
Chiloscyllium plagiosum	ypm	8392	Other	54.9	9.89693	2.35633	4.855	0.149985	10.9882	0.363226
Chiloscyllium plagiosum	ypm	8392	Other	55.2	9.89693	2.32944	4.83115	0.1498	11.1882	0.358275
Chiloscyllium plagiosum	ypm	8392	Other	55.5	9.89693	2.34711	4.91028	0.15041	11.2008	0.360652
Chiloscyllium plagiosum	ypm	8392	Other	55.7	9.89693	2.35557	4.91899	0.150476	11.1403	0.361311
Chiloscyllium plagiosum	ypm	8392	Other	56	9.89693	2.36248	4.98973	0.151014	11.2344	0.361349
Chiloscyllium plagiosum	ypm	8392	Other	56.3	9.89693	2.36171	4.97499	0.150903	11.2085	0.361316
Chiloscyllium plagiosum	ypm	8392	Other	56.6	9.89693	2.36556	4.95632	0.150761	11.1302	0.361226
Chiloscyllium plagiosum	ypm	8392	Other	56.9	9.89693	2.36402	4.96691	0.150842	11.1685	0.360652
Chiloscyllium plagiosum	ypm	8392	Other	57.1	9.89693	2.34711	4.96463	0.150824	11.3248	0.357318
Chiloscyllium plagiosum	ypm	8392	Other	57.4	9.89693	2.36709	5.06129	0.151553	11.3512	0.360529
Chiloscyllium plagiosum	ypm	8392	Other	57.7	9.89693	2.33789	5.07296	0.15164	11.6633	0.35579
Chiloscyllium plagiosum	ypm	8392	Other	58	9.89693	2.36402	5.16294	0.152308	11.6093	0.359977
Chiloscyllium plagiosum	ypm	8392	Other	58.3	9.89693	2.36095	5.19013	0.152508	11.7008	0.358419
Chiloscyllium plagiosum	ypm	8392	Other	58.5	9.89693	2.35787	5.16423	0.152318	11.6728	0.358369
Chiloscyllium plagiosum	ypm	8392	Other	58.8	9.89693	2.34865	5.17521	0.152399	11.7897	0.356177
Chiloscyllium plagiosum	ypm	8392	Other	59.1	9.89693	2.36402	5.20862	0.152644	11.712	0.35901
Chiloscyllium plagiosum	ypm	8392	Other	59.4	9.89693	2.37324	5.30573	0.153351	11.8378	0.359613
Chiloscyllium plagiosum	ypm	8392	Other	59.7	9.89693	2.3986	5.33443	0.153558	11.6515	0.364432
Chiloscyllium plagiosum	ypm	8392	Other	59.9	9.89693	2.3817	5.29203	0.153252	11.7236	0.362372
Chiloscyllium plagiosum	ypm	8392	Other	60.2	9.89693	2.38016	5.28562	0.153205	11.7245	0.363711
Chiloscyllium plagiosum	ypm	8392	Other	60.5	9.89693	2.36018	5.17883	0.152425	11.6829	0.360828
Chiloscyllium plagiosum	ypm	8392	Other	60.8	9.89693	2.33405	5.1008	0.151848	11.766	0.356456
Chiloscyllium plagiosum	ypm	8392	Other	61.1	9.89693	2.33789	5.11721	0.15197	11.7651	0.357001
Chiloscyllium plagiosum	ypm	8392	Other	61.3	9.89693	2.36479	5.19203	0.152522	11.6671	0.36115
Chiloscyllium plagiosum	ypm	8392	Other	61.6	9.89693	2.35633	5.18842	0.152496	11.7428	0.36113
Chiloscyllium plagiosum	ypm	8392	Other	61.9	9.89693	2.35326	5.18922	0.152502	11.7753	0.361468
Chiloscyllium plagiosum	ypm	8392	Other	62.2	9.89693	2.34327	5.1265	0.152039	11.7324	0.361256
Chiloscyllium plagiosum	ypm	8392	Other	62.5	9.89693	2.34788	5.08068	0.151698	11.5819	0.362783
Chiloscyllium plagiosum	ypm	8392	Other	62.7	9.89693	2.33174	4.9911	0.151025	11.5357	0.36119
Chiloscyllium plagiosum	ypm	8392	Other	63	9.89693	2.30945	4.90829	0.150394	11.5644	0.357993
Chiloscyllium plagiosum	ypm	8392	Other	63.3	9.89693	2.31022	4.93167	0.150573	11.6117	0.358711
Chiloscyllium plagiosum	ypm	8392	Other	63.6	9.89693	2.31176	4.9778	0.150924	11.7047	0.360369
Chiloscyllium plagiosum	ypm	8392	Other	63.9	9.89693	2.31022	4.98018	0.150942	11.7259	0.361081
Chiloscyllium plagiosum	ypm	8392	Other	64.1	9.89693	2.29562	4.93538	0.150602	11.7688	0.360836
Chiloscyllium plagiosum	ypm	8392	Other	64.4	9.89693	2.28332	4.88918	0.150248	11.7845	0.360339
Chiloscyllium plagiosum	ypm	8392	Other	64.7	9.89693	2.26488	4.81785	0.149697	11.8025	0.357472
Chiloscyllium plagiosum	ypm	8392	Other	65	9.89693	2.26104	4.80075	0.149564	11.8006	0.358606
Chiloscyllium plagiosum	ypm	8392	Other	65.3	9.89693	2.22799	4.73878	0.149079	11.9964	0.353192
Chiloscyllium plagiosum	ypm	8392	Other	65.5	9.89693	2.24029	4.76099	0.149253	11.9207	0.356576
Chiloscyllium plagiosum	ypm	8392	Other	65.8	9.89693	2.22415	4.74843	0.149155	12.0624	0.354614
Chiloscyllium plagiosum	ypm	8392	Other	66.1	9.89693	2.2326	4.75718	0.149223	11.9933	0.358332
Chiloscyllium plagiosum	ypm	8392	Other	66.4	9.89693	2.26488	4.83427	0.149824	11.8427	0.365044
Chiloscyllium plagiosum	ypm	8392	Other	66.7	9.89693	2.25181	4.806	0.149605	11.9105	0.364292
Chiloscyllium plagiosum	ypm	8392	Other	66.9	9.89693	2.25181	4.79171	0.149493	11.8751	0.366021
Chiloscyllium plagiosum	ypm	8392	Other	67.2	9.89693	2.2203	4.70483	0.148811	11.993	0.361034
Chiloscyllium plagiosum	ypm	8392	Other	67.5	9.89693	2.21877	4.71146	0.148863	12.0266	0.362416
Chiloscyllium plagiosum	ypm	8392	Other	67.8	9.89693	2.21646	4.75506	0.149207	12.1631	0.363087
Chiloscyllium plagiosum	ypm	8392	Other	68.1	9.89693	2.21416	4.77543	0.149366	12.2407	0.364315
Chiloscyllium plagiosum	ypm	8392	Other	68.3	9.89693	2.19571	4.74813	0.149152	12.376	0.362978
Chiloscyllium plagiosum	ypm	8392	Other	68.6	9.89693	2.16651	4.68919	0.148687	12.5542	0.358972
Chiloscyllium plagiosum	ypm	8392	Other	68.9	9.89693	2.17112	4.75457	0.149203	12.6752	0.361207
Chiloscyllium plagiosum	ypm	8392	Other	69.2	9.89693	2.18956	4.73638	0.14906	12.4149	0.365209
Chiloscyllium plagiosum	ypm	8392	Other	69.5	9.89693	2.19571	4.69223	0.148711	12.2304	0.366941
Chiloscyllium plagiosum	ypm	8392	Other	69.7	9.89693	2.19264	4.72892	0.149001	12.3606	0.368272
Chiloscyllium plagiosum	ypm	8392	Other	70	9.89693	2.1911	4.72614	0.148979	12.3706	0.369205
Chiloscyllium plagiosum	ypm	8392	Other	70.3	9.89693	2.17957	4.77209	0.14934	12.6234	0.36812
Chiloscyllium plagiosum	ypm	8392	Other	70.6	9.89693	2.17035	4.74666	0.149141	12.6631	0.367565
Chiloscyllium plagiosum	ypm	8392	Other	70.9	9.89693	2.1765	4.79588	0.149526	12.7222	0.370391
Chiloscyllium plagiosum	ypm	8392	Other	71.1	9.89693	2.18034	4.76731	0.149303	12.6019	0.372652
Chiloscyllium plagiosum	ypm	8392	Other	71.4	9.89693	2.15882	4.81601	0.149683	12.9857	0.371168
Chiloscyllium plagiosum	ypm	8392	Other	71.7	9.89693	2.14883	4.79875	0.149548	13.0597	0.371167
Chiloscyllium plagiosum	ypm	8392	Other	72	9.89693	2.14268	4.83023	0.149793	13.2209	0.370006
Chiloscyllium plagiosum	ypm	8392	Other	72.3	9.89693	2.13346	4.80582	0.149603	13.2681	0.370578
Chiloscyllium plagiosum	ypm	8392	Other	72.5	9.89693	2.13192	4.83201	0.149807	13.3597	0.371203
Chiloscyllium plagiosum	ypm	8392	Other	72.8	9.89693	2.13038	4.88059	0.150182	13.5134	0.37253
Chiloscyllium plagiosum	ypm	8392	Other	73.1	9.89693	2.12424	4.90834	0.150395	13.6691	0.372206
Chiloscyllium plagiosum	ypm	8392	Other	73.4	9.89693	2.13807	4.95531	0.150753	13.6219	0.375388
Chiloscyllium plagiosum	ypm	8392	Other	73.7	9.89693	2.12808	4.97224	0.150882	13.7971	0.374038
Chiloscyllium plagiosum	ypm	8392	Other	73.9	9.89693	2.11194	4.94305	0.15066	13.9265	0.373623
Chiloscyllium plagiosum	ypm	8392	Other	74.2	9.89693	2.11886	4.98851	0.151005	13.963	0.374389
Chiloscyllium plagiosum	ypm	8392	Other	74.5	9.89693	2.10041	4.95393	0.150743	14.1108	0.373004
Chiloscyllium plagiosum	ypm	8392	Other	74.8	9.89693	2.10118	4.96204	0.150805	14.1235	0.373957
Chiloscyllium plagiosum	ypm	8392	Other	75.1	9.89693	2.0835	4.94733	0.150693	14.3216	0.372185
Chiloscyllium plagiosum	ypm	8392	Other	75.4	9.89693	2.09349	5.02629	0.15129	14.4117	0.374278
Chiloscyllium plagiosum	ypm	8392	Other	75.6	9.89693	2.10272	5.09086	0.151774	14.469	0.376393
Chiloscyllium plagiosum	ypm	8392	Other	75.9	9.89693	2.09349	5.06082	0.15155	14.5107	0.375361
Chiloscyllium plagiosum	ypm	8392	Other	76.2	9.89693	2.10425	5.08613	0.151739	14.4345	0.379014
Chiloscyllium plagiosum	ypm	8392	Other	76.5	9.89693	2.09349	5.06585	0.151587	14.5251	0.378122
Chiloscyllium plagiosum	ypm	8392	Other	76.8	9.89693	2.09964	5.12781	0.152049	14.6168	0.380395
Chiloscyllium plagiosum	ypm	8392	Other	77	9.89693	2.08043	5.13737	0.152119	14.9157	0.377019
Chiloscyllium plagiosum	ypm	8392	Other	77.3	9.89693	2.09503	5.21828	0.152715	14.9402	0.37993
Chiloscyllium plagiosum	ypm	8392	Other	77.6	9.89693	2.10963	5.23521	0.152839	14.7819	0.38413
Chiloscyllium plagiosum	ypm	8392	Other	77.9	9.89693	2.08811	5.19444	0.15254	14.9706	0.380638
Chiloscyllium plagiosum	ypm	8392	Other	78.2	9.89693	2.09426	5.21218	0.15267	14.9337	0.382778
Chiloscyllium plagiosum	ypm	8392	Other	78.4	9.89693	2.08504	5.19165	0.15252	15.0067	0.382328
Chiloscyllium plagiosum	ypm	8392	Other	78.7	9.89693	2.09657	5.20729	0.152634	14.8869	0.385529
Chiloscyllium plagiosum	ypm	8392	Other	79	9.89693	2.08581	5.21414	0.152685	15.0606	0.382631
Chiloscyllium plagiosum	ypm	8392	Other	79.3	9.89693	2.07966	5.26632	0.153065	15.3014	0.381503
Chiloscyllium plagiosum	ypm	8392	Other	79.6	9.89693	2.09964	5.31404	0.153411	15.1476	0.384571
Chiloscyllium plagiosum	ypm	8392	Other	79.8	9.89693	2.13269	5.44455	0.154344	15.0424	0.392837
Chiloscyllium plagiosum	ypm	8392	Other	80.1	9.89693	2.12731	5.43701	0.154291	15.0976	0.391016
Chiloscyllium plagiosum	ypm	8392	Other	80.4	9.89693	2.14114	5.5293	0.154941	15.1561	0.394561
Chiloscyllium plagiosum	ypm	8392	Other	80.7	9.89693	2.14114	5.54963	0.155083	15.2119	0.393225
Chiloscyllium plagiosum	ypm	8392	Other	81	9.89693	2.13346	5.56001	0.155156	15.3503	0.392756
Chiloscyllium plagiosum	ypm	8392	Other	81.2	9.89693	2.11886	5.51685	0.154854	15.4418	0.390013
Chiloscyllium plagiosum	ypm	8392	Other	81.5	9.89693	2.11963	5.5244	0.154907	15.4517	0.389274
Chiloscyllium plagiosum	ypm	8392	Other	81.8	9.89693	2.11194	5.55103	0.155093	15.6394	0.389235
Chiloscyllium plagiosum	ypm	8392	Other	82.1	9.89693	2.12193	5.60642	0.155479	15.6471	0.390247
Chiloscyllium plagiosum	ypm	8392	Other	82.4	9.89693	2.14422	5.73913	0.156391	15.6862	0.394793
Chiloscyllium plagiosum	ypm	8392	Other	82.6	9.89693	2.13192	5.71282	0.156211	15.7949	0.392528
Chiloscyllium plagiosum	ypm	8392	Other	82.9	9.89693	2.12885	5.75766	0.156517	15.9649	0.391631
Chiloscyllium plagiosum	ypm	8392	Other	83.2	9.89693	2.11732	5.72141	0.15627	16.0376	0.388904
Chiloscyllium plagiosum	ypm	8392	Other	83.5	9.89693	2.11501	5.79898	0.156797	16.2905	0.387933
Chiloscyllium plagiosum	ypm	8392	Other	83.8	9.89693	2.11809	5.83756	0.157057	16.3513	0.389872
Chiloscyllium plagiosum	ypm	8392	Other	84	9.89693	2.11271	5.84155	0.157084	16.4459	0.388222
Chiloscyllium plagiosum	ypm	8392	Other	84.3	9.89693	2.1227	5.8698	0.157273	16.3703	0.390609
Chiloscyllium plagiosum	ypm	8392	Other	84.6	9.89693	2.11963	5.84556	0.157111	16.35	0.39021
Chiloscyllium plagiosum	ypm	8392	Other	84.9	9.89693	2.12654	5.91317	0.157563	16.4317	0.390048
Chiloscyllium plagiosum	ypm	8392	Other	85.2	9.89693	2.11655	5.91328	0.157564	16.5875	0.388106
Chiloscyllium plagiosum	ypm	8392	Other	85.4	9.89693	2.13423	6.03335	0.158358	16.6451	0.389864
Chiloscyllium plagiosum	ypm	8392	Other	85.7	9.89693	2.14576	6.07131	0.158606	16.5704	0.39313
Chiloscyllium plagiosum	ypm	8392	Other	86	9.89693	2.1373	6.07106	0.158604	16.701	0.391194
Chiloscyllium plagiosum	ypm	8392	Other	86.3	9.89693	2.14806	6.07385	0.158623	16.5417	0.393662
Chiloscyllium plagiosum	ypm	8392	Other	86.6	9.89693	2.11501	6.04023	0.158403	16.9683	0.387114
Chiloscyllium plagiosum	ypm	8392	Other	86.8	9.89693	2.13269	6.09468	0.158759	16.8386	0.3909
Chiloscyllium plagiosum	ypm	8392	Other	87.1	9.89693	2.11271	6.1142	0.158886	17.2136	0.386748
Chiloscyllium plagiosum	ypm	8392	Other	87.4	9.89693	2.11732	6.15992	0.159182	17.2668	0.386884
Chiloscyllium plagiosum	ypm	8392	Other	87.7	9.89693	2.1227	6.19503	0.159408	17.2773	0.387758
Chiloscyllium plagiosum	ypm	8392	Other	88	9.89693	2.13038	6.17579	0.159284	17.0996	0.388779
Chiloscyllium plagiosum	ypm	8392	Other	88.2	9.89693	2.13423	6.19059	0.159379	17.0789	0.389864
Chiloscyllium plagiosum	ypm	8392	Other	88.5	9.89693	2.10425	6.16371	0.159206	17.4927	0.383634
Chiloscyllium plagiosum	ypm	8392	Other	88.8	9.89693	2.11963	6.24295	0.159715	17.4615	0.386817
Chiloscyllium plagiosum	ypm	8392	Other	89.1	9.89693	2.11732	6.2578	0.15981	17.5412	0.385207
Chiloscyllium plagiosum	ypm	8392	Other	89.4	9.89693	2.11886	6.32505	0.160238	17.704	0.384949
Chiloscyllium plagiosum	ypm	8392	Other	89.6	9.89693	2.13807	6.40695	0.160754	17.6124	0.387034
Chiloscyllium plagiosum	ypm	8392	Other	89.9	9.89693	2.15498	6.51797	0.161446	17.6375	0.389553
Chiloscyllium plagiosum	ypm	8392	Other	90.2	9.89693	2.18265	6.64501	0.162227	17.5283	0.393898
Chiloscyllium plagiosum	ypm	8392	Other	90.5	9.89693	2.19417	6.67829	0.16243	17.4314	0.395483
Chiloscyllium plagiosum	ypm	8392	Other	90.8	9.89693	2.21339	6.83612	0.163381	17.535	0.398727
Chiloscyllium plagiosum	ypm	8392	Other	91	9.89693	2.20647	6.88122	0.16365	17.7615	0.398031
Chiloscyllium plagiosum	ypm	8392	Other	91.3	9.89693	2.17573	6.82791	0.163332	18.1254	0.391889
Chiloscyllium plagiosum	ypm	8392	Other	91.6	9.89693	2.17342	6.89663	0.163741	18.3467	0.390877
Chiloscyllium plagiosum	ypm	8392	Other	91.9	9.89693	2.16266	6.95403	0.164081	18.684	0.387923
Chiloscyllium plagiosum	ypm	8392	Other	92.2	9.89693	2.1765	7.03901	0.16458	18.6726	0.388372
Chiloscyllium plagiosum	ypm	8392	Other	92.4	9.89693	2.17035	6.99242	0.164307	18.6543	0.387486
Chiloscyllium plagiosum	ypm	8392	Other	92.7	9.89693	2.16651	7.04907	0.164639	18.8722	0.385795
Chiloscyllium plagiosum	ypm	8392	Other	93	9.89693	2.14883	7.06947	0.164758	19.2395	0.38155
Chiloscyllium plagiosum	ypm	8392	Other	93.3	9.89693	2.15267	7.16736	0.165325	19.4363	0.380985
Chiloscyllium plagiosum	ypm	8392	Other	93.6	9.89693	2.14114	7.1965	0.165493	19.726	0.377353
Chiloscyllium plagiosum	ypm	8392	Other	93.8	9.89693	2.18956	7.40355	0.166671	19.406	0.38448
Chiloscyllium plagiosum	ypm	8392	Other	94.1	9.89693	2.1934	7.46316	0.167005	19.4937	0.383704
Chiloscyllium plagiosum	ypm	8392	Other	94.4	9.89693	2.20954	7.5646	0.16757	19.4711	0.385233
Chiloscyllium plagiosum	ypm	8392	Other	94.7	9.89693	2.20493	7.6615	0.168104	19.8031	0.383863
Chiloscyllium plagiosum	ypm	8392	Other	95	9.89693	2.19417	7.76849	0.168688	20.277	0.386646
Chiloscyllium plagiosum	ypm	8392	Other	95.2	9.89693	2.20878	7.88776	0.169332	20.317	0.391234
Chiloscyllium plagiosum	ypm	8392	Other	95.5	9.89693	2.21877	7.92724	0.169543	20.2353	0.395914
Chiloscyllium plagiosum	ypm	8392	Other	95.8	9.89693	2.22953	8.06727	0.170287	20.3944	0.400249
Chiloscyllium plagiosum	ypm	8392	Other	96.1	9.89693	2.24643	8.30627	0.171534	20.6837	0.40524
Chiloscyllium plagiosum	ypm	8392	Other	96.4	9.89693	2.26411	8.52595	0.172657	20.9005	0.410821
Chiloscyllium plagiosum	ypm	8392	Other	96.6	9.89693	2.30177	8.74517	0.173757	20.7422	0.418063
Chiloscyllium plagiosum	ypm	8392	Other	96.9	9.89693	2.30177	8.82632	0.174158	20.9347	0.41988
Chiloscyllium plagiosum	ypm	8392	Other	97.2	9.89693	2.31483	9.05647	0.175283	21.2388	0.423211
Chiloscyllium plagiosum	ypm	8392	Other	97.5	9.89693	2.3402	9.2153	0.176046	21.1454	0.432161
Chiloscyllium plagiosum	ypm	8392	Other	97.8	9.89693	2.37247	9.48837	0.177336	21.1835	0.452175
Chiloscyllium plagiosum	ypm	8392	Other	98	9.89693	2.37632	9.72016	0.178409	21.6309	0.466647
Chiloscyllium plagiosum	ypm	8392	Other	98.3	9.89693	2.42627	10.2238	0.180677	21.8244	0.47495
Chiloscyllium plagiosum	ypm	8392	Other	98.6	9.89693	2.49313	11.3235	0.185351	22.8928	0.490326
Chiloscyllium plagiosum	ypm	8392	Other	98.9	9.89693	2.73599	13.6076	0.194064	22.8434	0.595118
Chiloscyllium plagiosum	ypm	8392	Other	99.2	9.89693	2.87049	15.0524	0.199022	22.9564	0.843307
Chiloscyllium plagiosum	ypm	8392	Other	99.4	9.89693	3.02266	16.3578	0.203203	22.4988	1
Chiloscyllium plagiosum	ypm	8392	Other	99.7	9.89693	3.10182	17.1884	0.205735	22.4499	1
Chiloscyllium plagiosum	ypm	8392	Other	100	9.89693	1.4802	8.31532	0.171581	47.6922	1
Galeus eastmani	csiro	6294-22	Other	0.2	21.9453	0.00834867	7.1e-06	0.00235212	1.27991	1
Galeus eastmani	csiro	6294-22	Other	0.5	21.9453	0.108533	0.00140289	0.00881891	1.49662	0.951226
Galeus eastmani	csiro	6294-22	Other	0.7	21.9453	0.322815	0.00912174	0.0140824	1.09997	0.991453
Galeus eastmani	csiro	6294-22	Other	1	21.9453	0.509269	0.0197925	0.0170916	0.958993	0.978611
Galeus eastmani	csiro	6294-22	Other	1.2	21.9453	0.656762	0.0354898	0.0197781	1.03394	0.963265
Galeus eastmani	csiro	6294-22	Other	1.4	21.9453	0.740249	0.0553094	0.0220983	1.26839	0.82866
Galeus eastmani	csiro	6294-22	Other	1.7	21.9453	0.815387	0.080581	0.0242782	1.52305	0.761041
Galeus eastmani	csiro	6294-22	Other	1.9	21.9453	0.871044	0.103964	0.0258749	1.72191	0.667375
Galeus eastmani	csiro	6294-22	Other	2.2	21.9453	0.904439	0.123506	0.0270135	1.89732	0.615528
Galeus eastmani	csiro	6294-22	Other	2.4	21.9453	0.979577	0.156431	0.0286576	2.04859	0.591596
Galeus eastmani	csiro	6294-22	Other	2.6	21.9453	0.98236	0.173811	0.0294224	2.26331	0.548137
Galeus eastmani	csiro	6294-22	Other	2.9	21.9453	1.04915	0.2015	0.03053	2.30044	0.525803
Galeus eastmani	csiro	6294-22	Other	3.1	21.9453	1.07976	0.220876	0.0312389	2.3807	0.5
Galeus eastmani	csiro	6294-22	Other	3.4	21.9453	1.10759	0.242816	0.0319873	2.4873	0.475507
Galeus eastmani	csiro	6294-22	Other	3.6	21.9453	1.17995	0.279094	0.0331204	2.51905	0.476942
Galeus eastmani	csiro	6294-22	Other	3.8	21.9453	1.21334	0.298335	0.0336771	2.54653	0.457503
Galeus eastmani	csiro	6294-22	Other	4.1	21.9453	1.23839	0.321786	0.0343202	2.63672	0.445894
Galeus eastmani	csiro	6294-22	Other	4.3	21.9453	1.31074	0.349103	0.0350265	2.55346	0.452884
Galeus eastmani	csiro	6294-22	Other	4.6	21.9453	1.31074	0.349951	0.0350478	2.55966	0.43211
Galeus eastmani	csiro	6294-22	Other	4.8	21.9453	1.34135	0.37134	0.0355715	2.59356	0.428444
Galeus eastmani	csiro	6294-22	Other	5	21.9453	1.39144	0.391243	0.0360388	2.53936	0.429921
Galeus eastmani	csiro	6294-22	Other	5.3	21.9453	1.42484	0.406187	0.0363781	2.51423	0.42917
Galeus eastmani	csiro	6294-22	Other	5.5	21.9453	1.48328	0.426424	0.036823	2.4356	0.435102
Galeus eastmani	csiro	6294-22	Other	5.8	21.9453	1.48606	0.434473	0.0369955	2.47228	0.425837
Galeus eastmani	csiro	6294-22	Other	6	21.9453	1.51389	0.46086	0.0375449	2.52691	0.429022
Galeus eastmani	csiro	6294-22	Other	6.2	21.9453	1.53894	0.472446	0.0377787	2.5068	0.429016
Galeus eastmani	csiro	6294-22	Other	6.5	21.9453	1.52781	0.488522	0.038096	2.63001	0.422634
Galeus eastmani	csiro	6294-22	Other	6.7	21.9453	1.53337	0.506202	0.0384361	2.70544	0.42061
Galeus eastmani	csiro	6294-22	Other	7	21.9453	1.48885	0.505692	0.0384264	2.86679	0.405305
Galeus eastmani	csiro	6294-22	Other	7.2	21.9453	1.52502	0.544469	0.0391428	2.94191	0.411719
Galeus eastmani	csiro	6294-22	Other	7.5	21.9453	1.54729	0.585616	0.0398623	3.07384	0.415546
Galeus eastmani	csiro	6294-22	Other	7.7	21.9453	1.51389	0.5893	0.0399248	3.23115	0.397951
Galeus eastmani	csiro	6294-22	Other	7.9	21.9453	1.53894	0.626533	0.040541	3.32439	0.399856
Galeus eastmani	csiro	6294-22	Other	8.2	21.9453	1.53059	0.643975	0.0408203	3.45431	0.388967
Galeus eastmani	csiro	6294-22	Other	8.4	21.9453	1.5612	0.665172	0.0411521	3.42946	0.393133
Galeus eastmani	csiro	6294-22	Other	8.7	21.9453	1.56677	0.697323	0.0416406	3.56973	0.386411
Galeus eastmani	csiro	6294-22	Other	8.9	21.9453	1.54172	0.700036	0.0416811	3.701	0.374071
Galeus eastmani	csiro	6294-22	Other	9.1	21.9453	1.56677	0.73767	0.0422303	3.77627	0.371128
Galeus eastmani	csiro	6294-22	Other	9.4	21.9453	1.60016	0.790487	0.0429667	3.87951	0.372168
Galeus eastmani	csiro	6294-22	Other	9.6	21.9453	1.60573	0.812002	0.0432562	3.95752	0.365653
Galeus eastmani	csiro	6294-22	Other	9.9	21.9453	1.61964	0.840948	0.0436366	4.02848	0.363977
Galeus eastmani	csiro	6294-22	Other	10.1	21.9453	1.63912	0.877448	0.0441026	4.10401	0.361349
Galeus eastmani	csiro	6294-22	Other	10.3	21.9453	1.692	0.935313	0.0448124	4.10552	0.367816
Galeus eastmani	csiro	6294-22	Other	10.6	21.9453	1.71704	0.997174	0.0455356	4.25029	0.371686
Galeus eastmani	csiro	6294-22	Other	10.8	21.9453	1.71983	1.00386	0.0456118	4.26495	0.366332
Galeus eastmani	csiro	6294-22	Other	11.1	21.9453	1.75879	1.03895	0.0460052	4.22064	0.368299
Galeus eastmani	csiro	6294-22	Other	11.3	21.9453	1.75322	1.07579	0.0464077	4.39809	0.367561
Galeus eastmani	csiro	6294-22	Other	11.5	21.9453	1.72261	1.08609	0.0465184	4.59941	0.35801
Galeus eastmani	csiro	6294-22	Other	11.8	21.9453	1.7894	1.16496	0.0473409	4.57201	0.369117
Galeus eastmani	csiro	6294-22	Other	12	21.9453	1.76435	1.21597	0.0478508	4.90866	0.363115
Galeus eastmani	csiro	6294-22	Other	12.3	21.9453	1.71426	1.21065	0.0477984	5.17694	0.350798
Galeus eastmani	csiro	6294-22	Other	12.5	21.9453	1.756	1.29074	0.04857	5.26015	0.362227
Galeus eastmani	csiro	6294-22	Other	12.7	21.9453	1.71704	1.2889	0.0485527	5.49373	0.352974
Galeus eastmani	csiro	6294-22	Other	13	21.9453	1.72261	1.31429	0.0487901	5.56579	0.351905
Galeus eastmani	csiro	6294-22	Other	13.2	21.9453	1.73652	1.32675	0.0489053	5.52889	0.35314
Galeus eastmani	csiro	6294-22	Other	13.5	21.9453	1.756	1.39374	0.0495113	5.6799	0.358318
Galeus eastmani	csiro	6294-22	Other	13.7	21.9453	1.73374	1.39065	0.0494838	5.81378	0.351778
Galeus eastmani	csiro	6294-22	Other	13.9	21.9453	1.71148	1.42982	0.0498287	6.13408	0.347066
Galeus eastmani	csiro	6294-22	Other	14.2	21.9453	1.72817	1.46083	0.0500967	6.14661	0.34712
Galeus eastmani	csiro	6294-22	Other	14.4	21.9453	1.71983	1.51187	0.0505286	6.42326	0.345638
Galeus eastmani	csiro	6294-22	Other	14.7	21.9453	1.75322	1.55522	0.050887	6.35814	0.351562
Galeus eastmani	csiro	6294-22	Other	14.9	21.9453	1.74209	1.5586	0.0509146	6.45361	0.350112
Galeus eastmani	csiro	6294-22	Other	15.1	21.9453	1.74209	1.56533	0.0509695	6.48151	0.346239
Galeus eastmani	csiro	6294-22	Other	15.4	21.9453	1.72539	1.6321	0.0515046	6.88942	0.34349
Galeus eastmani	csiro	6294-22	Other	15.6	21.9453	1.70313	1.60063	0.0512545	6.93437	0.336449
Galeus eastmani	csiro	6294-22	Other	15.9	21.9453	1.75322	1.71889	0.052176	7.02726	0.345206
Galeus eastmani	csiro	6294-22	Other	16.1	21.9453	1.77827	1.77501	0.0525968	7.05372	0.34804
Galeus eastmani	csiro	6294-22	Other	16.3	21.9453	1.76157	1.77203	0.0525747	7.17601	0.342348
Galeus eastmani	csiro	6294-22	Other	16.6	21.9453	1.70869	1.72106	0.0521925	7.40761	0.33243
Galeus eastmani	csiro	6294-22	Other	16.8	21.9453	1.68365	1.73799	0.0523204	7.7047	0.326322
Galeus eastmani	csiro	6294-22	Other	17.1	21.9453	1.67252	1.74162	0.0523477	7.8239	0.321735
Galeus eastmani	csiro	6294-22	Other	17.3	21.9453	1.73374	1.83288	0.0530203	7.66261	0.331913
Galeus eastmani	csiro	6294-22	Other	17.5	21.9453	1.75044	1.94968	0.0538455	7.99612	0.334219
Galeus eastmani	csiro	6294-22	Other	17.8	21.9453	1.7727	2.00891	0.0542499	8.03339	0.337037
Galeus eastmani	csiro	6294-22	Other	18	21.9453	1.81166	2.08338	0.0547458	7.97671	0.341016
Galeus eastmani	csiro	6294-22	Other	18.3	21.9453	1.79775	2.14653	0.055156	8.34622	0.336459
Galeus eastmani	csiro	6294-22	Other	18.5	21.9453	1.81166	2.23771	0.0557326	8.56761	0.33626
Galeus eastmani	csiro	6294-22	Other	18.8	21.9453	1.77827	2.22138	0.0556307	8.82754	0.330575
Galeus eastmani	csiro	6294-22	Other	19	21.9453	1.82001	2.27846	0.0559846	8.64377	0.335729
Galeus eastmani	csiro	6294-22	Other	19.2	21.9453	1.81166	2.30946	0.0561741	8.84231	0.332652
Galeus eastmani	csiro	6294-22	Other	19.5	21.9453	1.81166	2.35861	0.0564706	9.03051	0.332482
Galeus eastmani	csiro	6294-22	Other	19.7	21.9453	1.8061	2.35428	0.0564447	9.06956	0.330281
Galeus eastmani	csiro	6294-22	Other	20	21.9453	1.83114	2.43153	0.0569021	9.11267	0.33452
Galeus eastmani	csiro	6294-22	Other	20.2	21.9453	1.8868	2.51525	0.0573857	8.87851	0.344863
Galeus eastmani	csiro	6294-22	Other	20.4	21.9453	1.85897	2.49199	0.0572526	9.06172	0.338742
Galeus eastmani	csiro	6294-22	Other	20.7	21.9453	1.87288	2.56105	0.0576452	9.175	0.336331
Galeus eastmani	csiro	6294-22	Other	20.9	21.9453	1.91463	2.71498	0.0584925	9.30697	0.345556
Galeus eastmani	csiro	6294-22	Other	21.2	21.9453	1.85619	2.60409	0.0578859	9.49777	0.334002
Galeus eastmani	csiro	6294-22	Other	21.4	21.9453	1.8868	2.68095	0.0583084	9.46342	0.336979
Galeus eastmani	csiro	6294-22	Other	21.6	21.9453	1.92019	2.83576	0.0591325	9.66471	0.342091
Galeus eastmani	csiro	6294-22	Other	21.9	21.9453	1.93689	2.84142	0.0591619	9.51775	0.341511
Galeus eastmani	csiro	6294-22	Other	22.1	21.9453	1.97585	2.89604	0.0594443	9.32193	0.34821
Galeus eastmani	csiro	6294-22	Other	22.4	21.9453	1.9842	2.91627	0.0595478	9.30821	0.350197
Galeus eastmani	csiro	6294-22	Other	22.6	21.9453	1.94802	2.84937	0.0592033	9.43562	0.342131
Galeus eastmani	csiro	6294-22	Other	22.8	21.9453	1.92854	2.86224	0.05927	9.6707	0.336734
Galeus eastmani	csiro	6294-22	Other	23.1	21.9453	1.91741	2.85093	0.0592114	9.74464	0.334628
Galeus eastmani	csiro	6294-22	Other	23.3	21.9453	1.89236	2.84829	0.0591977	9.99503	0.333169
Galeus eastmani	csiro	6294-22	Other	23.6	21.9453	1.86732	2.86429	0.0592807	10.3226	0.326204
Galeus eastmani	csiro	6294-22	Other	23.8	21.9453	1.91463	2.97093	0.0598249	10.1844	0.333981
Galeus eastmani	csiro	6294-22	Other	24	21.9453	1.91185	3.00892	0.0600152	10.3446	0.330766
Galeus eastmani	csiro	6294-22	Other	24.3	21.9453	1.91185	3.07184	0.0603265	10.5609	0.329498
Galeus eastmani	csiro	6294-22	Other	24.5	21.9453	1.99533	3.19595	0.0609268	10.0874	0.34208
Galeus eastmani	csiro	6294-22	Other	24.8	21.9453	1.97307	3.19015	0.0608992	10.2976	0.336019
Galeus eastmani	csiro	6294-22	Other	25	21.9453	1.95915	3.13559	0.0606371	10.2658	0.334282
Galeus eastmani	csiro	6294-22	Other	25.2	21.9453	1.95081	3.1518	0.0607153	10.4074	0.331914
Galeus eastmani	csiro	6294-22	Other	25.5	21.9453	1.96194	3.21878	0.0610353	10.5082	0.333177
Galeus eastmani	csiro	6294-22	Other	25.7	21.9453	1.90628	3.04949	0.0602165	10.5454	0.326969
Galeus eastmani	csiro	6294-22	Other	26	21.9453	1.93689	3.02872	0.0601137	10.1452	0.330955
Galeus eastmani	csiro	6294-22	Other	26.2	21.9453	1.95359	3.13235	0.0606214	10.3137	0.33286
Galeus eastmani	csiro	6294-22	Other	26.4	21.9453	1.95637	3.19779	0.0609356	10.4992	0.330512
Galeus eastmani	csiro	6294-22	Other	26.7	21.9453	1.95637	3.21118	0.0609993	10.5432	0.330047
Galeus eastmani	csiro	6294-22	Other	26.9	21.9453	1.98977	3.2548	0.0612054	10.3307	0.334739
Galeus eastmani	csiro	6294-22	Other	27.2	21.9453	2.01759	3.15883	0.0607492	9.75144	0.338626
Galeus eastmani	csiro	6294-22	Other	27.4	21.9453	2.01203	3.23323	0.0611038	10.0364	0.335343
Galeus eastmani	csiro	6294-22	Other	27.6	21.9453	1.97307	3.1529	0.0607206	10.1774	0.328241
Galeus eastmani	csiro	6294-22	Other	27.9	21.9453	1.97585	3.24157	0.0611431	10.4341	0.329313
Galeus eastmani	csiro	6294-22	Other	28.1	21.9453	1.91185	3.11179	0.0605217	10.6983	0.321179
Galeus eastmani	csiro	6294-22	Other	28.4	21.9453	1.83949	2.89677	0.059448	10.7579	0.309602
Galeus eastmani	csiro	6294-22	Other	28.6	21.9453	1.83949	2.78439	0.0588628	10.3406	0.310183
Galeus eastmani	csiro	6294-22	Other	28.8	21.9453	1.8534	2.92017	0.0595677	10.6826	0.311797
Galeus eastmani	csiro	6294-22	Other	29.1	21.9453	1.83392	2.81739	0.0590365	10.5267	0.308376
Galeus eastmani	csiro	6294-22	Other	29.3	21.9453	1.83671	2.81875	0.0590436	10.4999	0.3087
Galeus eastmani	csiro	6294-22	Other	29.6	21.9453	1.78662	2.68594	0.0583355	10.5741	0.299721
Galeus eastmani	csiro	6294-22	Other	29.8	21.9453	1.81444	2.74548	0.0586561	10.4795	0.305672
Galeus eastmani	csiro	6294-22	Other	30	21.9453	1.82558	2.77266	0.0588008	10.4546	0.307982
Galeus eastmani	csiro	6294-22	Other	30.3	21.9453	1.76713	2.5931	0.0578247	10.4349	0.298542
Galeus eastmani	csiro	6294-22	Other	30.5	21.9453	1.78662	2.64213	0.0580961	10.4017	0.302974
Galeus eastmani	csiro	6294-22	Other	30.8	21.9453	1.81723	2.69939	0.0584083	10.272	0.307729
Galeus eastmani	csiro	6294-22	Other	31	21.9453	1.75322	2.58191	0.0577623	10.5555	0.296331
Galeus eastmani	csiro	6294-22	Other	31.2	21.9453	1.7727	2.65885	0.0581878	10.6325	0.30033
Galeus eastmani	csiro	6294-22	Other	31.5	21.9453	1.75879	2.65116	0.0581457	10.7701	0.298114
Galeus eastmani	csiro	6294-22	Other	31.7	21.9453	1.76713	2.71283	0.0584809	10.9167	0.300236
Galeus eastmani	csiro	6294-22	Other	32	21.9453	1.72539	2.72666	0.0585554	11.5098	0.292867
Galeus eastmani	csiro	6294-22	Other	32.2	21.9453	1.71704	2.65196	0.0581501	11.3036	0.290763
Galeus eastmani	csiro	6294-22	Other	32.5	21.9453	1.71983	2.66565	0.058225	11.3252	0.291648
Galeus eastmani	csiro	6294-22	Other	32.7	21.9453	1.70591	2.63698	0.0580678	11.3868	0.290521
Galeus eastmani	csiro	6294-22	Other	32.9	21.9453	1.68365	2.56797	0.0576841	11.3841	0.28673
Galeus eastmani	csiro	6294-22	Other	33.2	21.9453	1.72261	2.62097	0.0579795	11.0994	0.29281
Galeus eastmani	csiro	6294-22	Other	33.4	21.9453	1.71426	2.72223	0.0585315	11.6408	0.289474
Galeus eastmani	csiro	6294-22	Other	33.7	21.9453	1.77827	2.92046	0.0595692	11.6056	0.300142
Galeus eastmani	csiro	6294-22	Other	33.9	21.9453	1.73374	2.74919	0.0586759	11.4934	0.292488
Galeus eastmani	csiro	6294-22	Other	34.1	21.9453	1.71983	2.73704	0.058611	11.6285	0.289191
Galeus eastmani	csiro	6294-22	Other	34.4	21.9453	1.692	2.67489	0.0582754	11.7413	0.28345
Galeus eastmani	csiro	6294-22	Other	34.6	21.9453	1.73096	2.78118	0.0588459	11.6645	0.28823
Galeus eastmani	csiro	6294-22	Other	34.9	21.9453	1.73374	2.77713	0.0588244	11.6102	0.287627
Galeus eastmani	csiro	6294-22	Other	35.1	21.9453	1.68921	2.78426	0.0588621	12.2617	0.28167
Galeus eastmani	csiro	6294-22	Other	35.3	21.9453	1.692	2.79322	0.0589094	12.2607	0.28266
Galeus eastmani	csiro	6294-22	Other	35.6	21.9453	1.66695	2.76827	0.0587775	12.5191	0.276546
Galeus eastmani	csiro	6294-22	Other	35.8	21.9453	1.65582	2.68984	0.0583567	12.3285	0.275463
Galeus eastmani	csiro	6294-22	Other	36.1	21.9453	1.63634	2.6489	0.0581333	12.4317	0.271343
Galeus eastmani	csiro	6294-22	Other	36.3	21.9453	1.67252	2.78867	0.0588855	12.5276	0.275436
Galeus eastmani	csiro	6294-22	Other	36.5	21.9453	1.68921	2.81725	0.0590357	12.407	0.275658
Galeus eastmani	csiro	6294-22	Other	36.8	21.9453	1.70591	2.9061	0.0594958	12.549	0.278257
Galeus eastmani	csiro	6294-22	Other	37	21.9453	1.69478	2.87548	0.0593385	12.5804	0.274325
Galeus eastmani	csiro	6294-22	Other	37.3	21.9453	1.71148	2.98915	0.0599164	12.8238	0.275415
Galeus eastmani	csiro	6294-22	Other	37.5	21.9453	1.74209	3.01859	0.0600634	12.4989	0.279215
Galeus eastmani	csiro	6294-22	Other	37.7	21.9453	1.76435	3.19249	0.0609104	12.8875	0.281278
Galeus eastmani	csiro	6294-22	Other	38	21.9453	1.78383	3.27677	0.0613084	12.9404	0.284257
Galeus eastmani	csiro	6294-22	Other	38.2	21.9453	1.76713	3.26684	0.0612619	13.1462	0.281595
Galeus eastmani	csiro	6294-22	Other	38.5	21.9453	1.7727	3.32025	0.0615108	13.2773	0.282108
Galeus eastmani	csiro	6294-22	Other	38.7	21.9453	1.80888	3.45187	0.0621115	13.257	0.286344
Galeus eastmani	csiro	6294-22	Other	38.9	21.9453	1.82001	3.54248	0.0625152	13.4391	0.286089
Galeus eastmani	csiro	6294-22	Other	39.2	21.9453	1.8061	3.59566	0.0627485	13.8518	0.282174
Galeus eastmani	csiro	6294-22	Other	39.4	21.9453	1.83949	3.62279	0.0628665	13.4542	0.287391
Galeus eastmani	csiro	6294-22	Other	39.7	21.9453	1.82836	3.63209	0.0629068	13.6535	0.285156
Galeus eastmani	csiro	6294-22	Other	39.9	21.9453	1.82558	3.72526	0.0633064	14.0465	0.283492
Galeus eastmani	csiro	6294-22	Other	40.1	21.9453	1.87845	3.94492	0.0642197	14.0491	0.290573
Galeus eastmani	csiro	6294-22	Other	40.4	21.9453	1.8701	3.91225	0.0640863	14.0574	0.286323
Galeus eastmani	csiro	6294-22	Other	40.6	21.9453	1.84784	3.95895	0.0642767	14.5701	0.282433
Galeus eastmani	csiro	6294-22	Other	40.9	21.9453	1.91741	4.32046	0.0656963	14.7676	0.291209
Galeus eastmani	csiro	6294-22	Other	41.1	21.9453	1.95915	4.4457	0.0661673	14.555	0.295922
Galeus eastmani	csiro	6294-22	Other	41.3	21.9453	1.95359	4.63783	0.0668709	15.2707	0.293479
Galeus eastmani	csiro	6294-22	Other	41.6	21.9453	2.02038	4.98971	0.0681048	15.361	0.301746
Galeus eastmani	csiro	6294-22	Other	41.8	21.9453	2.01203	5.10581	0.0684975	15.8492	0.298514
Galeus eastmani	csiro	6294-22	Other	42.1	21.9453	2.03429	5.32393	0.0692176	16.1665	0.300082
Galeus eastmani	csiro	6294-22	Other	42.3	21.9453	2.04264	5.41462	0.0695106	16.3078	0.30045
Galeus eastmani	csiro	6294-22	Other	42.5	21.9453	2.05099	5.52489	0.0698618	16.5047	0.301062
Galeus eastmani	csiro	6294-22	Other	42.8	21.9453	2.10108	5.79988	0.0707153	16.5098	0.307786
Galeus eastmani	csiro	6294-22	Other	43	21.9453	2.10386	5.97373	0.0712394	16.9598	0.306072
Galeus eastmani	csiro	6294-22	Other	43.3	21.9453	2.12891	6.15374	0.0717701	17.0622	0.309591
Galeus eastmani	csiro	6294-22	Other	43.5	21.9453	2.15952	6.41228	0.0725123	17.2785	0.313409
Galeus eastmani	csiro	6294-22	Other	43.8	21.9453	2.10943	6.20249	0.0719118	17.5164	0.307256
Galeus eastmani	csiro	6294-22	Other	44	21.9453	2.115	6.29228	0.0721707	17.6766	0.306082
Galeus eastmani	csiro	6294-22	Other	44.2	21.9453	2.14561	6.34913	0.0723331	17.331	0.311013
Galeus eastmani	csiro	6294-22	Other	44.5	21.9453	2.14004	6.25198	0.0720548	17.1547	0.311841
Galeus eastmani	csiro	6294-22	Other	44.7	21.9453	2.12613	6.20331	0.0719142	17.2447	0.308812
Galeus eastmani	csiro	6294-22	Other	45	21.9453	2.115	6.28206	0.0721413	17.6479	0.307818
Galeus eastmani	csiro	6294-22	Other	45.2	21.9453	2.13726	6.21018	0.0719341	17.0844	0.309179
Galeus eastmani	csiro	6294-22	Other	45.4	21.9453	2.15396	6.25631	0.0720673	16.9455	0.313361
Galeus eastmani	csiro	6294-22	Other	45.7	21.9453	2.0649	5.89488	0.0710031	17.3734	0.299555
Galeus eastmani	csiro	6294-22	Other	45.9	21.9453	2.05656	5.82093	0.0707794	17.295	0.298466
Galeus eastmani	csiro	6294-22	Other	46.2	21.9453	2.02594	5.8257	0.0707939	17.8362	0.292134
Galeus eastmani	csiro	6294-22	Other	46.4	21.9453	2.09273	6.15831	0.0717834	17.6703	0.301402
Galeus eastmani	csiro	6294-22	Other	46.6	21.9453	2.09273	6.22997	0.0719913	17.8759	0.301765
Galeus eastmani	csiro	6294-22	Other	46.9	21.9453	2.05934	6.21923	0.0719603	18.4285	0.297189
Galeus eastmani	csiro	6294-22	Other	47.1	21.9453	2.07604	6.1883	0.0718706	18.0431	0.298162
Galeus eastmani	csiro	6294-22	Other	47.4	21.9453	2.07882	6.16843	0.0718129	17.9371	0.296311
Galeus eastmani	csiro	6294-22	Other	47.6	21.9453	2.12334	6.61986	0.0730922	18.4509	0.301223
Galeus eastmani	csiro	6294-22	Other	47.8	21.9453	2.15952	6.75464	0.0734614	18.2011	0.303243
Galeus eastmani	csiro	6294-22	Other	48.1	21.9453	2.18179	6.75642	0.0734662	17.8362	0.30661
Galeus eastmani	csiro	6294-22	Other	48.3	21.9453	2.14839	6.58742	0.0730025	17.9349	0.30168
Galeus eastmani	csiro	6294-22	Other	48.6	21.9453	2.14004	6.76785	0.0734973	18.5702	0.299455
Galeus eastmani	csiro	6294-22	Other	48.8	21.9453	2.16231	6.96005	0.0740137	18.7063	0.302335
Galeus eastmani	csiro	6294-22	Other	49	21.9453	2.15674	7.07295	0.074312	19.108	0.299112
Galeus eastmani	csiro	6294-22	Other	49.3	21.9453	2.12891	6.86734	0.0737659	19.0407	0.291873
Galeus eastmani	csiro	6294-22	Other	49.5	21.9453	2.18457	7.1373	0.0744804	18.7937	0.297011
Galeus eastmani	csiro	6294-22	Other	49.8	21.9453	2.12334	7.13157	0.0744655	19.8771	0.288468
Galeus eastmani	csiro	6294-22	Other	50	21.9453	2.20127	7.60809	0.0756794	19.7306	0.297481
Galeus eastmani	csiro	6294-22	Other	50.2	21.9453	2.12613	7.40139	0.07516	20.5752	0.287434
Galeus eastmani	csiro	6294-22	Other	50.5	21.9453	2.13726	7.53583	0.075499	20.7313	0.286247
Galeus eastmani	csiro	6294-22	Other	50.7	21.9453	2.19013	7.84334	0.0762577	20.548	0.293547
Galeus eastmani	csiro	6294-22	Other	51	21.9453	2.15396	7.86622	0.0763133	21.306	0.286667
Galeus eastmani	csiro	6294-22	Other	51.2	21.9453	2.13726	7.73343	0.0759892	21.2749	0.283499
Galeus eastmani	csiro	6294-22	Other	51.4	21.9453	2.179	7.99695	0.0766284	21.165	0.288291
Galeus eastmani	csiro	6294-22	Other	51.7	21.9453	2.12334	7.84069	0.0762513	21.8536	0.280721
Galeus eastmani	csiro	6294-22	Other	51.9	21.9453	2.12613	7.81209	0.0761817	21.7169	0.280883
Galeus eastmani	csiro	6294-22	Other	52.2	21.9453	2.12056	7.94509	0.0765039	22.2028	0.278916
Galeus eastmani	csiro	6294-22	Other	52.4	21.9453	2.12056	7.91374	0.0764283	22.1151	0.277192
Galeus eastmani	csiro	6294-22	Other	52.6	21.9453	2.05656	7.91607	0.0764339	23.5201	0.268728
Galeus eastmani	csiro	6294-22	Other	52.9	21.9453	2.12334	8.16002	0.0770161	22.7437	0.27565
Galeus eastmani	csiro	6294-22	Other	53.1	21.9453	2.18457	8.4584	0.0777107	22.2724	0.281969
Galeus eastmani	csiro	6294-22	Other	53.4	21.9453	2.16787	8.48094	0.0777624	22.6771	0.279813
Galeus eastmani	csiro	6294-22	Other	53.6	21.9453	2.0983	8.33451	0.0774245	23.7878	0.269286
Galeus eastmani	csiro	6294-22	Other	53.8	21.9453	2.11221	8.50041	0.077807	23.9427	0.271362
Galeus eastmani	csiro	6294-22	Other	54.1	21.9453	2.12334	8.46833	0.0777335	23.603	0.273378
Galeus eastmani	csiro	6294-22	Other	54.3	21.9453	2.07604	8.43261	0.0776514	24.5868	0.268249
Galeus eastmani	csiro	6294-22	Other	54.6	21.9453	2.0816	8.44313	0.0776756	24.486	0.267525
Galeus eastmani	csiro	6294-22	Other	54.8	21.9453	2.15952	9.03377	0.0789998	24.3424	0.277143
Galeus eastmani	csiro	6294-22	Other	55	21.9453	2.15396	8.88019	0.0786619	24.0524	0.276627
Galeus eastmani	csiro	6294-22	Other	55.3	21.9453	2.10386	8.81204	0.0785105	25.0179	0.270773
Galeus eastmani	csiro	6294-22	Other	55.5	21.9453	2.0816	8.5684	0.0779621	24.8493	0.267143
Galeus eastmani	csiro	6294-22	Other	55.8	21.9453	2.0816	8.48674	0.0777757	24.6125	0.266762
Galeus eastmani	csiro	6294-22	Other	56	21.9453	2.13169	8.77598	0.0784301	24.2692	0.274257
Galeus eastmani	csiro	6294-22	Other	56.2	21.9453	2.13726	8.94643	0.0788082	24.6119	0.272921
Galeus eastmani	csiro	6294-22	Other	56.5	21.9453	2.13169	8.88211	0.0786661	24.5627	0.27221
Galeus eastmani	csiro	6294-22	Other	56.7	21.9453	2.22353	9.1948	0.0793495	23.3704	0.281536
Galeus eastmani	csiro	6294-22	Other	57	21.9453	2.2124	9.14408	0.0792399	23.476	0.281516
Galeus eastmani	csiro	6294-22	Other	57.2	21.9453	2.20405	8.88563	0.0786739	22.9856	0.279661
Galeus eastmani	csiro	6294-22	Other	57.5	21.9453	2.13448	8.76206	0.078399	24.1676	0.270547
Galeus eastmani	csiro	6294-22	Other	57.7	21.9453	2.22353	9.41076	0.0798114	23.9193	0.280056
Galeus eastmani	csiro	6294-22	Other	57.9	21.9453	2.26805	9.36713	0.0797187	22.8828	0.284666
Galeus eastmani	csiro	6294-22	Other	58.2	21.9453	2.3098	9.41498	0.0798203	22.1759	0.290922
Galeus eastmani	csiro	6294-22	Other	58.4	21.9453	2.24023	9.17215	0.0793006	22.9666	0.281666
Galeus eastmani	csiro	6294-22	Other	58.7	21.9453	2.3098	9.53849	0.0800808	22.4668	0.288696
Galeus eastmani	csiro	6294-22	Other	58.9	21.9453	2.29867	9.56931	0.0801454	22.7582	0.286408
Galeus eastmani	csiro	6294-22	Other	59.1	21.9453	2.32371	9.80413	0.0806327	22.8168	0.289729
Galeus eastmani	csiro	6294-22	Other	59.4	21.9453	2.26249	9.51742	0.0800366	23.3645	0.283078
Galeus eastmani	csiro	6294-22	Other	59.6	21.9453	2.24023	9.39784	0.079784	23.5318	0.28039
Galeus eastmani	csiro	6294-22	Other	59.9	21.9453	2.19848	9.60113	0.080212	24.9624	0.27421
Galeus eastmani	csiro	6294-22	Other	60.1	21.9453	2.1957	9.6861	0.0803889	25.2472	0.27453
Galeus eastmani	csiro	6294-22	Other	60.3	21.9453	2.16787	9.40781	0.0798051	25.1554	0.271523
Galeus eastmani	csiro	6294-22	Other	60.6	21.9453	2.20405	9.59909	0.0802077	24.8312	0.274809
Galeus eastmani	csiro	6294-22	Other	60.8	21.9453	2.20405	9.72831	0.0804763	25.1655	0.274523
Galeus eastmani	csiro	6294-22	Other	61.1	21.9453	2.25136	10.1357	0.0813058	25.1289	0.279447
Galeus eastmani	csiro	6294-22	Other	61.3	21.9453	2.2124	10.0969	0.0812279	25.9221	0.274517
Galeus eastmani	csiro	6294-22	Other	61.5	21.9453	2.2124	10.2099	0.0814544	26.2124	0.274707
Galeus eastmani	csiro	6294-22	Other	61.8	21.9453	2.15117	10.0104	0.0810534	27.1838	0.266367
Galeus eastmani	csiro	6294-22	Other	62	21.9453	2.19848	10.0467	0.0811269	26.1209	0.269808
Galeus eastmani	csiro	6294-22	Other	62.3	21.9453	2.19013	10.1413	0.0813171	26.5681	0.269336
Galeus eastmani	csiro	6294-22	Other	62.5	21.9453	2.23744	10.7403	0.0824922	26.9602	0.274778
Galeus eastmani	csiro	6294-22	Other	62.7	21.9453	2.20405	10.717	0.0824473	27.7229	0.269663
Galeus eastmani	csiro	6294-22	Other	63	21.9453	2.14004	10.3496	0.0817315	28.398	0.26112
Galeus eastmani	csiro	6294-22	Other	63.2	21.9453	2.179	10.6302	0.08228	28.1343	0.264795
Galeus eastmani	csiro	6294-22	Other	63.5	21.9453	2.16509	10.6193	0.0822589	28.4679	0.263105
Galeus eastmani	csiro	6294-22	Other	63.7	21.9453	2.16787	10.6587	0.0823351	28.5002	0.264876
Galeus eastmani	csiro	6294-22	Other	63.9	21.9453	2.15117	10.6594	0.0823364	28.9463	0.261945
Galeus eastmani	csiro	6294-22	Other	64.2	21.9453	2.15396	10.5026	0.0820319	28.4467	0.263266
Galeus eastmani	csiro	6294-22	Other	64.4	21.9453	2.14282	10.4313	0.0818923	28.5478	0.260751
Galeus eastmani	csiro	6294-22	Other	64.7	21.9453	2.15952	10.2738	0.0815815	27.6839	0.262605
Galeus eastmani	csiro	6294-22	Other	64.9	21.9453	2.12891	10.2439	0.081522	28.4027	0.257229
Galeus eastmani	csiro	6294-22	Other	65.1	21.9453	2.12613	10.2001	0.0814348	28.3555	0.257586
Galeus eastmani	csiro	6294-22	Other	65.4	21.9453	2.19013	10.9066	0.0828097	28.5731	0.264893
Galeus eastmani	csiro	6294-22	Other	65.6	21.9453	2.14839	10.7236	0.0824601	29.196	0.260987
Galeus eastmani	csiro	6294-22	Other	65.9	21.9453	2.13448	10.9973	0.0829813	30.3329	0.259912
Galeus eastmani	csiro	6294-22	Other	66.1	21.9453	2.10108	10.6984	0.0824116	30.4538	0.254895
Galeus eastmani	csiro	6294-22	Other	66.3	21.9453	2.19013	11.0167	0.0830178	28.8616	0.265251
Galeus eastmani	csiro	6294-22	Other	66.6	21.9453	2.15117	10.7515	0.0825137	29.1964	0.259744
Galeus eastmani	csiro	6294-22	Other	66.8	21.9453	2.17065	10.7884	0.0825843	28.773	0.261481
Galeus eastmani	csiro	6294-22	Other	67.1	21.9453	2.18179	11.0672	0.0831128	29.2162	0.261508
Galeus eastmani	csiro	6294-22	Other	67.3	21.9453	2.14839	10.8615	0.0827239	29.5715	0.257419
Galeus eastmani	csiro	6294-22	Other	67.5	21.9453	2.17065	10.807	0.08262	28.8227	0.260956
Galeus eastmani	csiro	6294-22	Other	67.8	21.9453	2.179	11.1603	0.0832871	29.5374	0.261523
Galeus eastmani	csiro	6294-22	Other	68	21.9453	2.15117	11.2325	0.0834215	30.5025	0.257924
Galeus eastmani	csiro	6294-22	Other	68.3	21.9453	2.14839	11.0429	0.0830671	30.0653	0.257677
Galeus eastmani	csiro	6294-22	Other	68.5	21.9453	2.18179	11.0553	0.0830905	29.1847	0.261421
Galeus eastmani	csiro	6294-22	Other	68.8	21.9453	2.179	10.9616	0.0829138	29.0113	0.261436
Galeus eastmani	csiro	6294-22	Other	69	21.9453	2.15674	10.8268	0.0826577	29.2491	0.259893
Galeus eastmani	csiro	6294-22	Other	69.2	21.9453	2.15396	10.9704	0.0829304	29.7137	0.259732
Galeus eastmani	csiro	6294-22	Other	69.5	21.9453	2.13169	10.9248	0.0828441	30.2115	0.258958
Galeus eastmani	csiro	6294-22	Other	69.7	21.9453	2.13169	10.8366	0.0826764	29.9676	0.257999
Galeus eastmani	csiro	6294-22	Other	70	21.9453	2.11778	10.8754	0.0827504	30.4715	0.255027
Galeus eastmani	csiro	6294-22	Other	70.2	21.9453	2.12891	11.0128	0.0830105	30.5347	0.256884
Galeus eastmani	csiro	6294-22	Other	70.4	21.9453	2.14004	11.1936	0.0833492	30.714	0.258053
Galeus eastmani	csiro	6294-22	Other	70.7	21.9453	2.15674	11.1241	0.0832195	30.0524	0.259284
Galeus eastmani	csiro	6294-22	Other	70.9	21.9453	2.22909	11.6727	0.084227	29.5205	0.268611
Galeus eastmani	csiro	6294-22	Other	71.2	21.9453	2.19013	11.4301	0.0837859	29.9445	0.264983
Galeus eastmani	csiro	6294-22	Other	71.4	21.9453	2.18735	11.2407	0.0834368	29.5235	0.26599
Galeus eastmani	csiro	6294-22	Other	71.6	21.9453	2.14561	10.8627	0.0827263	29.6516	0.261268
Galeus eastmani	csiro	6294-22	Other	71.9	21.9453	2.10108	10.6825	0.0823809	30.4085	0.255154
Galeus eastmani	csiro	6294-22	Other	72.1	21.9453	2.15117	11.0444	0.08307	29.9917	0.262034
Galeus eastmani	csiro	6294-22	Other	72.4	21.9453	2.12891	10.8136	0.0826326	29.9823	0.25941
Galeus eastmani	csiro	6294-22	Other	72.6	21.9453	2.15674	11.3933	0.0837184	30.7797	0.263337
Galeus eastmani	csiro	6294-22	Other	72.8	21.9453	2.19013	11.2928	0.0835333	29.585	0.266328
Galeus eastmani	csiro	6294-22	Other	73.1	21.9453	2.13448	11.1352	0.0832402	30.7132	0.25956
Galeus eastmani	csiro	6294-22	Other	73.3	21.9453	2.14004	11.0441	0.0830693	30.3036	0.260413
Galeus eastmani	csiro	6294-22	Other	73.6	21.9453	2.12334	10.8718	0.0827435	30.3019	0.258556
Galeus eastmani	csiro	6294-22	Other	73.8	21.9453	2.14839	11.0971	0.0831689	30.2129	0.263032
Galeus eastmani	csiro	6294-22	Other	74	21.9453	2.13726	11.021	0.0830259	30.319	0.262385
Galeus eastmani	csiro	6294-22	Other	74.3	21.9453	2.13448	10.9873	0.0829623	30.3051	0.261775
Galeus eastmani	csiro	6294-22	Other	74.5	21.9453	2.13726	11.1012	0.0831765	30.5396	0.262475
Galeus eastmani	csiro	6294-22	Other	74.8	21.9453	2.12334	11.0188	0.0830217	30.7115	0.262289
Galeus eastmani	csiro	6294-22	Other	75	21.9453	2.115	10.8459	0.0826942	30.4688	0.2609
Galeus eastmani	csiro	6294-22	Other	75.2	21.9453	2.10386	10.861	0.082723	30.8351	0.258815
Galeus eastmani	csiro	6294-22	Other	75.5	21.9453	2.14839	11.2252	0.0834079	30.5616	0.263301
Galeus eastmani	csiro	6294-22	Other	75.7	21.9453	2.19292	11.6386	0.0841655	30.4136	0.26931
Galeus eastmani	csiro	6294-22	Other	76	21.9453	2.17622	11.3442	0.083628	30.1007	0.269284
Galeus eastmani	csiro	6294-22	Other	76.2	21.9453	2.17622	11.3727	0.0836805	30.1763	0.269098
Galeus eastmani	csiro	6294-22	Other	76.4	21.9453	2.14004	10.8266	0.0826574	29.7069	0.265172
Galeus eastmani	csiro	6294-22	Other	76.7	21.9453	2.15674	10.9635	0.0829175	29.6185	0.266965
Galeus eastmani	csiro	6294-22	Other	76.9	21.9453	2.11778	10.7396	0.0824909	30.0911	0.261872
Galeus eastmani	csiro	6294-22	Other	77.2	21.9453	2.19013	11.2212	0.0834005	29.3973	0.271005
Galeus eastmani	csiro	6294-22	Other	77.4	21.9453	2.19292	11.3175	0.0835789	29.5745	0.270884
Galeus eastmani	csiro	6294-22	Other	77.6	21.9453	2.179	11.1965	0.0833546	29.6331	0.268518
Galeus eastmani	csiro	6294-22	Other	77.9	21.9453	2.19013	11.2016	0.083364	29.3459	0.269613
Galeus eastmani	csiro	6294-22	Other	78.1	21.9453	2.20961	11.3644	0.0836653	29.2499	0.271638
Galeus eastmani	csiro	6294-22	Other	78.4	21.9453	2.22631	11.6235	0.0841382	29.4697	0.273879
Galeus eastmani	csiro	6294-22	Other	78.6	21.9453	2.26805	11.5518	0.0840081	28.2197	0.278727
Galeus eastmani	csiro	6294-22	Other	78.8	21.9453	2.22909	11.8306	0.0845105	29.9199	0.274033
Galeus eastmani	csiro	6294-22	Other	79.1	21.9453	2.23744	11.8812	0.0846007	29.8241	0.27572
Galeus eastmani	csiro	6294-22	Other	79.3	21.9453	2.23744	11.6985	0.0842735	29.3653	0.275909
Galeus eastmani	csiro	6294-22	Other	79.6	21.9453	2.2124	11.3371	0.0836151	29.1063	0.273009
Galeus eastmani	csiro	6294-22	Other	79.8	21.9453	2.23466	11.4488	0.0838202	28.8103	0.274155
Galeus eastmani	csiro	6294-22	Other	80	21.9453	2.26805	11.6774	0.0842355	28.5266	0.277305
Galeus eastmani	csiro	6294-22	Other	80.3	21.9453	2.29867	11.976	0.0847689	28.4819	0.281719
Galeus eastmani	csiro	6294-22	Other	80.5	21.9453	2.27919	11.7426	0.0843529	28.4064	0.279427
Galeus eastmani	csiro	6294-22	Other	80.8	21.9453	2.26805	11.8084	0.0844707	28.8464	0.27721
Galeus eastmani	csiro	6294-22	Other	81	21.9453	2.25136	11.9974	0.0848068	29.7447	0.275639
Galeus eastmani	csiro	6294-22	Other	81.2	21.9453	2.2764	11.9656	0.0847504	29.0165	0.2788
Galeus eastmani	csiro	6294-22	Other	81.5	21.9453	2.24301	11.5898	0.0840772	28.9485	0.274898
Galeus eastmani	csiro	6294-22	Other	81.7	21.9453	2.20961	11.4164	0.0837608	29.3837	0.270251
Galeus eastmani	csiro	6294-22	Other	82	21.9453	2.23188	11.6197	0.0841313	29.3134	0.272419
Galeus eastmani	csiro	6294-22	Other	82.2	21.9453	2.25414	11.5978	0.0840916	28.6829	0.275791
Galeus eastmani	csiro	6294-22	Other	82.5	21.9453	2.28475	11.915	0.0846607	28.683	0.280492
Galeus eastmani	csiro	6294-22	Other	82.7	21.9453	2.24579	11.6317	0.084153	28.9811	0.274864
Galeus eastmani	csiro	6294-22	Other	82.9	21.9453	2.27084	11.8353	0.0845189	28.8415	0.278119
Galeus eastmani	csiro	6294-22	Other	83.2	21.9453	2.22909	11.6386	0.0841654	29.4342	0.271894
Galeus eastmani	csiro	6294-22	Other	83.4	21.9453	2.22631	11.7818	0.0844231	29.8709	0.270179
Galeus eastmani	csiro	6294-22	Other	83.7	21.9453	2.24857	11.8402	0.0845276	29.4275	0.273991
Galeus eastmani	csiro	6294-22	Other	83.9	21.9453	2.2931	12.2207	0.0851987	29.2052	0.278755
Galeus eastmani	csiro	6294-22	Other	84.1	21.9453	2.25414	11.9867	0.0847878	29.6447	0.275136
Galeus eastmani	csiro	6294-22	Other	84.4	21.9453	2.24579	11.8985	0.0846315	29.6459	0.273466
Galeus eastmani	csiro	6294-22	Other	84.6	21.9453	2.23744	11.8281	0.084506	29.6908	0.271438
Galeus eastmani	csiro	6294-22	Other	84.9	21.9453	2.25136	11.8449	0.0845359	29.3664	0.272574
Galeus eastmani	csiro	6294-22	Other	85.1	21.9453	2.2764	11.9222	0.0846736	28.9114	0.275328
Galeus eastmani	csiro	6294-22	Other	85.3	21.9453	2.28197	11.9615	0.0847432	28.8652	0.275816
Galeus eastmani	csiro	6294-22	Other	85.6	21.9453	2.25136	11.6699	0.084222	28.9326	0.27285
Galeus eastmani	csiro	6294-22	Other	85.8	21.9453	2.23744	11.3605	0.0836582	28.5171	0.270889
Galeus eastmani	csiro	6294-22	Other	86.1	21.9453	2.28754	12.0729	0.0849398	28.9924	0.276025
Galeus eastmani	csiro	6294-22	Other	86.3	21.9453	2.26805	11.9702	0.0847586	29.2418	0.272757
Galeus eastmani	csiro	6294-22	Other	86.5	21.9453	2.33206	12.4113	0.0855288	28.6778	0.278405
Galeus eastmani	csiro	6294-22	Other	86.8	21.9453	2.34598	12.3745	0.0854654	28.2546	0.28072
Galeus eastmani	csiro	6294-22	Other	87	21.9453	2.36824	12.5783	0.0858152	28.1826	0.283289
Galeus eastmani	csiro	6294-22	Other	87.3	21.9453	2.32928	12.3899	0.0854921	28.6969	0.279093
Galeus eastmani	csiro	6294-22	Other	87.5	21.9453	2.32928	12.3297	0.0853881	28.5575	0.279559
Galeus eastmani	csiro	6294-22	Other	87.7	21.9453	2.32928	12.5149	0.0857069	28.9864	0.277612
Galeus eastmani	csiro	6294-22	Other	88	21.9453	2.36824	12.7296	0.0860722	28.5217	0.281602
Galeus eastmani	csiro	6294-22	Other	88.2	21.9453	2.35154	12.6885	0.0860025	28.8346	0.27897
Galeus eastmani	csiro	6294-22	Other	88.5	21.9453	2.35154	12.468	0.0856264	28.3335	0.278143
Galeus eastmani	csiro	6294-22	Other	88.7	21.9453	2.37659	12.9077	0.0863716	28.7177	0.281755
Galeus eastmani	csiro	6294-22	Other	88.9	21.9453	2.36824	12.6965	0.0860161	28.4475	0.280119
Galeus eastmani	csiro	6294-22	Other	89.2	21.9453	2.37659	12.8956	0.0863513	28.6909	0.280921
Galeus eastmani	csiro	6294-22	Other	89.4	21.9453	2.33206	12.6127	0.0858737	29.1431	0.274215
Galeus eastmani	csiro	6294-22	Other	89.7	21.9453	2.32928	12.3922	0.0854959	28.7021	0.274247
Galeus eastmani	csiro	6294-22	Other	89.9	21.9453	2.35154	12.4419	0.0855817	28.2744	0.274796
Galeus eastmani	csiro	6294-22	Other	90.1	21.9453	2.39885	12.7295	0.086072	27.7981	0.279326
Galeus eastmani	csiro	6294-22	Other	90.4	21.9453	2.38215	12.7785	0.0861547	28.2977	0.276129
Galeus eastmani	csiro	6294-22	Other	90.6	21.9453	2.40442	13.0418	0.086595	28.3483	0.277725
Galeus eastmani	csiro	6294-22	Other	90.9	21.9453	2.38494	12.9786	0.0864899	28.6736	0.275918
Galeus eastmani	csiro	6294-22	Other	91.1	21.9453	2.38494	12.8928	0.0863466	28.4841	0.275386
Galeus eastmani	csiro	6294-22	Other	91.3	21.9453	2.36267	12.742	0.0860931	28.6841	0.270727
Galeus eastmani	csiro	6294-22	Other	91.6	21.9453	2.35989	12.8032	0.0861962	28.8897	0.270408
Galeus eastmani	csiro	6294-22	Other	91.8	21.9453	2.35989	13.1468	0.0867689	29.6652	0.268609
Galeus eastmani	csiro	6294-22	Other	92.1	21.9453	2.34319	13.194	0.0868466	30.1975	0.26528
Galeus eastmani	csiro	6294-22	Other	92.3	21.9453	2.38494	13.318	0.08705	29.4236	0.269159
Galeus eastmani	csiro	6294-22	Other	92.5	21.9453	2.39885	13.4018	0.0871866	29.2663	0.268619
Galeus eastmani	csiro	6294-22	Other	92.8	21.9453	2.37937	13.3283	0.0870667	29.5842	0.265693
Galeus eastmani	csiro	6294-22	Other	93	21.9453	2.35154	13.0629	0.08663	29.6854	0.260641
Galeus eastmani	csiro	6294-22	Other	93.3	21.9453	2.42946	13.5797	0.0874744	28.912	0.267054
Galeus eastmani	csiro	6294-22	Other	93.5	21.9453	2.41555	13.6034	0.0875126	29.2973	0.26351
Galeus eastmani	csiro	6294-22	Other	93.8	21.9453	2.45451	13.9959	0.0881372	29.1933	0.267111
Galeus eastmani	csiro	6294-22	Other	94	21.9453	2.38772	13.5523	0.0874303	29.8714	0.257968
Galeus eastmani	csiro	6294-22	Other	94.2	21.9453	2.44616	14.1156	0.0883249	29.6441	0.262702
Galeus eastmani	csiro	6294-22	Other	94.5	21.9453	2.43503	14.0303	0.0881913	29.7351	0.259644
Galeus eastmani	csiro	6294-22	Other	94.7	21.9453	2.44894	14.043	0.0882112	29.4248	0.25951
Galeus eastmani	csiro	6294-22	Other	95	21.9453	2.44059	14.2665	0.0885601	30.0979	0.257109
Galeus eastmani	csiro	6294-22	Other	95.2	21.9453	2.46286	14.4522	0.0888469	29.941	0.257118
Galeus eastmani	csiro	6294-22	Other	95.4	21.9453	2.4879	14.3563	0.0886991	29.1464	0.258083
Galeus eastmani	csiro	6294-22	Other	95.7	21.9453	2.44059	14.1666	0.0884047	29.8872	0.251145
Galeus eastmani	csiro	6294-22	Other	95.9	21.9453	2.47399	14.2642	0.0885565	29.2861	0.252772
Galeus eastmani	csiro	6294-22	Other	96.2	21.9453	2.46842	14.7198	0.0892553	30.3579	0.250494
Galeus eastmani	csiro	6294-22	Other	96.4	21.9453	2.54634	15.178	0.089942	29.4165	0.25623
Galeus eastmani	csiro	6294-22	Other	96.6	21.9453	2.52965	15.4221	0.0903015	30.2855	0.253557
Galeus eastmani	csiro	6294-22	Other	96.9	21.9453	2.4879	14.8835	0.0895024	30.2167	0.247029
Galeus eastmani	csiro	6294-22	Other	97.1	21.9453	2.57417	15.743	0.0907675	29.8553	0.253286
Galeus eastmani	csiro	6294-22	Other	97.4	21.9453	2.56861	15.7259	0.0907429	29.9523	0.251361
Galeus eastmani	csiro	6294-22	Other	97.6	21.9453	2.56861	15.8054	0.0908573	30.1037	0.256889
Galeus eastmani	csiro	6294-22	Other	97.8	21.9453	2.63818	16.6573	0.0920576	30.0749	0.284685
Galeus eastmani	csiro	6294-22	Other	98.1	21.9453	2.65209	16.7618	0.0922017	29.947	0.318729
Galeus eastmani	csiro	6294-22	Other	98.3	21.9453	2.69662	17.528	0.0932378	30.2903	0.37675
Galeus eastmani	csiro	6294-22	Other	98.6	21.9453	2.69384	17.744	0.0935237	30.7269	0.445878
Galeus eastmani	csiro	6294-22	Other	98.8	21.9453	2.71888	18.2738	0.0942141	31.064	0.550112
Galeus eastmani	csiro	6294-22	Other	99	21.9453	2.7968	18.9045	0.0950167	30.3704	0.707247
Galeus eastmani	csiro	6294-22	Other	99.3	21.9453	2.80515	19.3819	0.0956109	30.9522	0.918033
Galeus eastmani	csiro	6294-22	Other	99.5	21.9453	2.81072	19.7736	0.0960905	31.453	1
Galeus eastmani	csiro	6294-22	Other	99.8	21.9453	2.86916	20.4971	0.0969576	31.2892	1
Galeus eastmani	csiro	6294-22	Other	100	21.9453	1.96194	14.0669	0.0882487	45.9237	1
Ginglymostoma cirratum	ypm	8087	Other	0.3	14.6136	0.0102829	5.24e-05	0.00582148	6.22501	0.545457
Ginglymostoma cirratum	ypm	8087	Other	0.6	14.6136	0.0822629	0.00166536	0.0138236	3.09251	0.615386
Ginglymostoma cirratum	ypm	8087	Other	0.8	14.6136	0.236506	0.00852684	0.0207941	1.91564	0.831324
Ginglymostoma cirratum	ypm	8087	Other	1.1	14.6136	0.351331	0.0158221	0.0242695	1.6108	0.879828
Ginglymostoma cirratum	ypm	8087	Other	1.4	14.6136	0.478153	0.0301102	0.0285051	1.65497	0.908794
Ginglymostoma cirratum	ypm	8087	Other	1.7	14.6136	0.596406	0.0466682	0.0318053	1.64872	0.948228
Ginglymostoma cirratum	ypm	8087	Other	2	14.6136	0.712945	0.0686575	0.035028	1.6974	0.954127
Ginglymostoma cirratum	ypm	8087	Other	2.3	14.6136	0.802064	0.091396	0.0376249	1.78533	0.932272
Ginglymostoma cirratum	ypm	8087	Other	2.5	14.6136	0.877471	0.121128	0.0403696	1.97691	0.907802
Ginglymostoma cirratum	ypm	8087	Other	2.8	14.6136	0.904892	0.145189	0.0422403	2.22817	0.839425
Ginglymostoma cirratum	ypm	8087	Other	3.1	14.6136	0.959734	0.180592	0.0446086	2.46381	0.799998
Ginglymostoma cirratum	ypm	8087	Other	3.4	14.6136	1.00258	0.217346	0.0467231	2.71722	0.769735
Ginglymostoma cirratum	ypm	8087	Other	3.7	14.6136	1.03857	0.2514	0.0484546	2.92889	0.738124
Ginglymostoma cirratum	ypm	8087	Other	4	14.6136	1.07799	0.287181	0.0500937	3.10555	0.713962
Ginglymostoma cirratum	ypm	8087	Other	4.2	14.6136	1.15511	0.34528	0.052455	3.25189	0.713229
Ginglymostoma cirratum	ypm	8087	Other	4.5	14.6136	1.23909	0.396511	0.054301	3.24536	0.721559
Ginglymostoma cirratum	ypm	8087	Other	4.8	14.6136	1.27679	0.419194	0.0550615	3.23137	0.704825
Ginglymostoma cirratum	ypm	8087	Other	5.1	14.6136	1.30764	0.465116	0.0565112	3.41819	0.690499
Ginglymostoma cirratum	ypm	8087	Other	5.4	14.6136	1.35734	0.518633	0.058071	3.53748	0.686309
Ginglymostoma cirratum	ypm	8087	Other	5.7	14.6136	1.38133	0.55921	0.0591749	3.68289	0.671667
Ginglymostoma cirratum	ypm	8087	Other	5.9	14.6136	1.45845	0.613777	0.0605685	3.62607	0.6808
Ginglymostoma cirratum	ypm	8087	Other	6.2	14.6136	1.48587	0.668999	0.0618871	3.80777	0.664875
Ginglymostoma cirratum	ypm	8087	Other	6.5	14.6136	1.53729	0.738612	0.0634378	3.92749	0.674436
Ginglymostoma cirratum	ypm	8087	Other	6.8	14.6136	1.58185	0.798784	0.0646921	4.01153	0.667873
Ginglymostoma cirratum	ypm	8087	Other	7.1	14.6136	1.59384	0.868215	0.0660542	4.29482	0.662392
Ginglymostoma cirratum	ypm	8087	Other	7.4	14.6136	1.60584	0.936312	0.067313	4.56274	0.653873
Ginglymostoma cirratum	ypm	8087	Other	7.6	14.6136	1.66925	1.02729	0.0688917	4.63297	0.66758
Ginglymostoma cirratum	ypm	8087	Other	7.9	14.6136	1.70524	1.12192	0.0704262	4.84842	0.66555
Ginglymostoma cirratum	ypm	8087	Other	8.2	14.6136	1.81664	1.25438	0.0724187	4.77639	0.690554
Ginglymostoma cirratum	ypm	8087	Other	8.5	14.6136	1.8989	1.37625	0.0741171	4.79626	0.706181
Ginglymostoma cirratum	ypm	8087	Other	8.8	14.6136	1.95889	1.50234	0.0757593	4.91994	0.709499
Ginglymostoma cirratum	ypm	8087	Other	9.1	14.6136	1.98802	1.6199	0.0771998	5.15059	0.704739
Ginglymostoma cirratum	ypm	8087	Other	9.3	14.6136	2.06514	1.74989	0.0787039	5.15608	0.715133
Ginglymostoma cirratum	ypm	8087	Other	9.6	14.6136	2.0977	1.86774	0.0799969	5.33382	0.705067
Ginglymostoma cirratum	ypm	8087	Other	9.9	14.6136	2.048	1.87365	0.0800601	5.61355	0.673239
Ginglymostoma cirratum	ypm	8087	Other	10.2	14.6136	2.01716	1.96089	0.0809762	6.05598	0.656077
Ginglymostoma cirratum	ypm	8087	Other	10.5	14.6136	1.97431	2.0442	0.0818228	6.59025	0.630542
Ginglymostoma cirratum	ypm	8087	Other	10.8	14.6136	1.98117	2.16692	0.0830242	6.93764	0.617193
Ginglymostoma cirratum	ypm	8087	Other	11	14.6136	2.0103	2.30693	0.0843339	7.17334	0.613815
Ginglymostoma cirratum	ypm	8087	Other	11.3	14.6136	2.02058	2.3555	0.0847744	7.25003	0.602451
Ginglymostoma cirratum	ypm	8087	Other	11.6	14.6136	2.04286	2.48347	0.0859031	7.47809	0.598995
Ginglymostoma cirratum	ypm	8087	Other	11.9	14.6136	2.06	2.56228	0.0865766	7.58755	0.595049
Ginglymostoma cirratum	ypm	8087	Other	12.2	14.6136	2.05486	2.7003	0.0877196	8.03632	0.58063
Ginglymostoma cirratum	ypm	8087	Other	12.5	14.6136	2.11827	2.85366	0.0889395	7.99189	0.593375
Ginglymostoma cirratum	ypm	8087	Other	12.7	14.6136	2.14398	3.00515	0.090097	8.21554	0.589538
Ginglymostoma cirratum	ypm	8087	Other	13	14.6136	2.19196	3.17589	0.0913503	8.30632	0.59433
Ginglymostoma cirratum	ypm	8087	Other	13.3	14.6136	2.20396	3.22925	0.0917317	8.35417	0.584015
Ginglymostoma cirratum	ypm	8087	Other	13.6	14.6136	2.24509	3.38955	0.0928495	8.45052	0.591688
Ginglymostoma cirratum	ypm	8087	Other	13.9	14.6136	2.26052	3.52639	0.0937727	8.67212	0.584924
Ginglymostoma cirratum	ypm	8087	Other	14.2	14.6136	2.28622	3.66003	0.0946488	8.79948	0.584318
Ginglymostoma cirratum	ypm	8087	Other	14.4	14.6136	2.30508	3.77407	0.0953776	8.92584	0.583262
Ginglymostoma cirratum	ypm	8087	Other	14.7	14.6136	2.38391	3.93599	0.0963845	8.70329	0.595462
Ginglymostoma cirratum	ypm	8087	Other	15	14.6136	2.39248	4.06527	0.0971664	8.92488	0.588037
Ginglymostoma cirratum	ypm	8087	Other	15.3	14.6136	2.4576	4.31056	0.0986001	8.96849	0.59725
Ginglymostoma cirratum	ypm	8087	Other	15.6	14.6136	2.5313	4.54078	0.099891	8.9054	0.607319
Ginglymostoma cirratum	ypm	8087	Other	15.9	14.6136	2.581	4.67395	0.100616	8.81695	0.610458
Ginglymostoma cirratum	ypm	8087	Other	16.1	14.6136	2.59642	4.80907	0.101335	8.96438	0.606971
Ginglymostoma cirratum	ypm	8087	Other	16.4	14.6136	2.65641	5.01111	0.102383	8.92389	0.615813
Ginglymostoma cirratum	ypm	8087	Other	16.7	14.6136	2.6684	5.08479	0.102757	8.97387	0.60749
Ginglymostoma cirratum	ypm	8087	Other	17	14.6136	2.66669	5.21256	0.103397	9.2112	0.601701
Ginglymostoma cirratum	ypm	8087	Other	17.3	14.6136	2.64955	5.27812	0.10372	9.4481	0.589176
Ginglymostoma cirratum	ypm	8087	Other	17.6	14.6136	2.66498	5.4122	0.104373	9.57628	0.58635
Ginglymostoma cirratum	ypm	8087	Other	17.8	14.6136	2.67869	5.5755	0.105151	9.76449	0.58234
Ginglymostoma cirratum	ypm	8087	Other	18.1	14.6136	2.68726	5.69349	0.105703	9.90765	0.577746
Ginglymostoma cirratum	ypm	8087	Other	18.4	14.6136	2.74724	5.95765	0.106909	9.91955	0.586107
Ginglymostoma cirratum	ypm	8087	Other	18.7	14.6136	2.70439	5.9905	0.107056	10.2928	0.565997
Ginglymostoma cirratum	ypm	8087	Other	19	14.6136	2.71982	6.13307	0.107687	10.4186	0.56197
Ginglymostoma cirratum	ypm	8087	Other	19.3	14.6136	2.77123	6.36841	0.108706	10.4206	0.56263
Ginglymostoma cirratum	ypm	8087	Other	19.5	14.6136	2.77466	6.46527	0.109117	10.553	0.556357
Ginglymostoma cirratum	ypm	8087	Other	19.8	14.6136	2.82093	6.67972	0.11001	10.5483	0.557966
Ginglymostoma cirratum	ypm	8087	Other	20.1	14.6136	2.83293	6.81075	0.110546	10.6643	0.553399
Ginglymostoma cirratum	ypm	8087	Other	20.4	14.6136	2.88434	7.02031	0.111387	10.6041	0.554165
Ginglymostoma cirratum	ypm	8087	Other	20.7	14.6136	2.93747	7.32362	0.112571	10.6657	0.561047
Ginglymostoma cirratum	ypm	8087	Other	21	14.6136	2.97175	7.51045	0.113282	10.6869	0.560621
Ginglymostoma cirratum	ypm	8087	Other	21.2	14.6136	3.03516	7.7037	0.114004	10.5086	0.565634
Ginglymostoma cirratum	ypm	8087	Other	21.5	14.6136	3.02145	7.71829	0.114058	10.6243	0.555101
Ginglymostoma cirratum	ypm	8087	Other	21.8	14.6136	3.01973	7.78064	0.114287	10.7223	0.547374
Ginglymostoma cirratum	ypm	8087	Other	22.1	14.6136	3.07458	8.09955	0.115441	10.7671	0.549128
Ginglymostoma cirratum	ypm	8087	Other	22.4	14.6136	3.07972	8.28361	0.116091	10.9751	0.544711
Ginglymostoma cirratum	ypm	8087	Other	22.7	14.6136	3.07972	8.3794	0.116425	11.102	0.538508
Ginglymostoma cirratum	ypm	8087	Other	22.9	14.6136	3.08829	8.50877	0.116872	11.2109	0.53172
Ginglymostoma cirratum	ypm	8087	Other	23.2	14.6136	3.09343	8.56642	0.117069	11.2494	0.528242
Ginglymostoma cirratum	ypm	8087	Other	23.5	14.6136	3.07972	8.7189	0.117587	11.5518	0.518914
Ginglymostoma cirratum	ypm	8087	Other	23.8	14.6136	3.08143	8.54587	0.116999	11.31	0.511813
Ginglymostoma cirratum	ypm	8087	Other	24.1	14.6136	3.08657	8.66552	0.117407	11.4301	0.504623
Ginglymostoma cirratum	ypm	8087	Other	24.4	14.6136	3.16541	9.01585	0.118576	11.3072	0.51206
Ginglymostoma cirratum	ypm	8087	Other	24.6	14.6136	3.16198	9.14448	0.118996	11.4935	0.503273
Ginglymostoma cirratum	ypm	8087	Other	24.9	14.6136	3.18255	9.249	0.119335	11.4751	0.497056
Ginglymostoma cirratum	ypm	8087	Other	25.2	14.6136	3.21854	9.40963	0.11985	11.4147	0.492526
Ginglymostoma cirratum	ypm	8087	Other	25.5	14.6136	3.26652	9.63122	0.120549	11.3428	0.490857
Ginglymostoma cirratum	ypm	8087	Other	25.8	14.6136	3.3128	9.84274	0.121206	11.2703	0.491858
Ginglymostoma cirratum	ypm	8087	Other	26.1	14.6136	3.38135	10.1427	0.122119	11.1477	0.49202
Ginglymostoma cirratum	ypm	8087	Other	26.3	14.6136	3.41048	10.2646	0.122484	11.0897	0.487984
Ginglymostoma cirratum	ypm	8087	Other	26.6	14.6136	3.45676	10.548	0.123321	11.0928	0.488496
Ginglymostoma cirratum	ypm	8087	Other	26.9	14.6136	3.47218	10.7353	0.123865	11.1897	0.481349
Ginglymostoma cirratum	ypm	8087	Other	27.2	14.6136	3.50303	10.7753	0.12398	11.0345	0.480037
Ginglymostoma cirratum	ypm	8087	Other	27.5	14.6136	3.4996	10.6637	0.123658	10.9416	0.470832
Ginglymostoma cirratum	ypm	8087	Other	27.8	14.6136	3.53388	10.7249	0.123835	10.7919	0.467893
Ginglymostoma cirratum	ypm	8087	Other	28	14.6136	3.5493	10.9291	0.12442	10.9021	0.464349
Ginglymostoma cirratum	ypm	8087	Other	28.3	14.6136	3.51674	10.9547	0.124493	11.1309	0.456304
Ginglymostoma cirratum	ypm	8087	Other	28.6	14.6136	3.47389	10.9813	0.124568	11.4348	0.44845
Ginglymostoma cirratum	ypm	8087	Other	28.9	14.6136	3.54245	11.3388	0.12557	11.3545	0.452992
Ginglymostoma cirratum	ypm	8087	Other	29.2	14.6136	3.53731	11.3941	0.125723	11.4431	0.449576
Ginglymostoma cirratum	ypm	8087	Other	29.5	14.6136	3.58529	11.4496	0.125876	11.1932	0.452813
Ginglymostoma cirratum	ypm	8087	Other	29.7	14.6136	3.60586	11.4672	0.125924	11.0828	0.450729
Ginglymostoma cirratum	ypm	8087	Other	30	14.6136	3.61271	11.5513	0.126154	11.1217	0.447748
Ginglymostoma cirratum	ypm	8087	Other	30.3	14.6136	3.62814	11.7423	0.126672	11.2097	0.445403
Ginglymostoma cirratum	ypm	8087	Other	30.6	14.6136	3.66241	11.9002	0.127096	11.1488	0.445115
Ginglymostoma cirratum	ypm	8087	Other	30.9	14.6136	3.59215	11.7165	0.126603	11.4104	0.433506
Ginglymostoma cirratum	ypm	8087	Other	31.2	14.6136	3.58358	11.8565	0.126979	11.602	0.429099
Ginglymostoma cirratum	ypm	8087	Other	31.4	14.6136	3.55787	11.9875	0.127329	11.9003	0.419988
Ginglymostoma cirratum	ypm	8087	Other	31.7	14.6136	3.61957	12.1815	0.127841	11.6841	0.423246
Ginglymostoma cirratum	ypm	8087	Other	32	14.6136	3.64699	12.1268	0.127697	11.4574	0.423736
Ginglymostoma cirratum	ypm	8087	Other	32.3	14.6136	3.70355	12.2684	0.128068	11.2399	0.426233
Ginglymostoma cirratum	ypm	8087	Other	32.6	14.6136	3.70526	12.2299	0.127968	11.1943	0.422348
Ginglymostoma cirratum	ypm	8087	Other	32.9	14.6136	3.71383	12.147	0.12775	11.0672	0.419312
Ginglymostoma cirratum	ypm	8087	Other	33.1	14.6136	3.73097	12.3408	0.128257	11.1406	0.41745
Ginglymostoma cirratum	ypm	8087	Other	33.4	14.6136	3.73611	12.3137	0.128186	11.0856	0.415397
Ginglymostoma cirratum	ypm	8087	Other	33.7	14.6136	3.6984	12.0688	0.127544	11.0878	0.408093
Ginglymostoma cirratum	ypm	8087	Other	34	14.6136	3.71726	12.3225	0.128209	11.2063	0.408168
Ginglymostoma cirratum	ypm	8087	Other	34.3	14.6136	3.80637	12.4169	0.128454	10.7696	0.416932
Ginglymostoma cirratum	ypm	8087	Other	34.6	14.6136	3.86293	12.4891	0.12864	10.5174	0.423764
Ginglymostoma cirratum	ypm	8087	Other	34.8	14.6136	3.82865	12.3313	0.128232	10.5713	0.421112
Ginglymostoma cirratum	ypm	8087	Other	35.1	14.6136	3.77381	12.367	0.128325	10.9123	0.418392
Ginglymostoma cirratum	ypm	8087	Other	35.4	14.6136	3.74468	12.6392	0.129025	11.3267	0.418182
Ginglymostoma cirratum	ypm	8087	Other	35.7	14.6136	3.68984	12.6853	0.129142	11.7084	0.412453
Ginglymostoma cirratum	ypm	8087	Other	36	14.6136	3.70183	12.6956	0.129169	11.6421	0.415224
Ginglymostoma cirratum	ypm	8087	Other	36.3	14.6136	3.69326	12.752	0.129312	11.7481	0.415141
Ginglymostoma cirratum	ypm	8087	Other	36.5	14.6136	3.67955	12.7671	0.12935	11.8498	0.413282
Ginglymostoma cirratum	ypm	8087	Other	36.8	14.6136	3.60414	12.3269	0.128221	11.925	0.404656
Ginglymostoma cirratum	ypm	8087	Other	37.1	14.6136	3.63842	12.2923	0.12813	11.6686	0.408505
Ginglymostoma cirratum	ypm	8087	Other	37.4	14.6136	3.68812	12.2515	0.128024	11.3185	0.413766
Ginglymostoma cirratum	ypm	8087	Other	37.7	14.6136	3.73097	12.2248	0.127954	11.0359	0.419057
Ginglymostoma cirratum	ypm	8087	Other	38	14.6136	3.70526	12.0397	0.127467	11.0202	0.416089
Ginglymostoma cirratum	ypm	8087	Other	38.2	14.6136	3.7721	12.294	0.128135	10.8577	0.422295
Ginglymostoma cirratum	ypm	8087	Other	38.5	14.6136	3.84922	12.5283	0.128741	10.6257	0.430763
Ginglymostoma cirratum	ypm	8087	Other	38.8	14.6136	3.83551	12.4065	0.128427	10.5977	0.428243
Ginglymostoma cirratum	ypm	8087	Other	39.1	14.6136	3.81666	12.5607	0.128824	10.8357	0.424676
Ginglymostoma cirratum	ypm	8087	Other	39.4	14.6136	3.78924	12.4906	0.128644	10.9318	0.421786
Ginglymostoma cirratum	ypm	8087	Other	39.7	14.6136	3.71554	12.5565	0.128813	11.4296	0.413267
Ginglymostoma cirratum	ypm	8087	Other	39.9	14.6136	3.66584	12.3947	0.128396	11.5904	0.406963
Ginglymostoma cirratum	ypm	8087	Other	40.2	14.6136	3.61785	12.2845	0.12811	11.7941	0.40133
Ginglymostoma cirratum	ypm	8087	Other	40.5	14.6136	3.61614	12.5279	0.12874	12.0392	0.399924
Ginglymostoma cirratum	ypm	8087	Other	40.8	14.6136	3.56987	12.4889	0.12864	12.3149	0.392057
Ginglymostoma cirratum	ypm	8087	Other	41.1	14.6136	3.58186	12.6051	0.128938	12.3464	0.392709
Ginglymostoma cirratum	ypm	8087	Other	41.4	14.6136	3.59729	12.7377	0.129276	12.3694	0.393145
Ginglymostoma cirratum	ypm	8087	Other	41.6	14.6136	3.58872	12.6366	0.129018	12.3299	0.391621
Ginglymostoma cirratum	ypm	8087	Other	41.9	14.6136	3.63328	12.7539	0.129317	12.141	0.39508
Ginglymostoma cirratum	ypm	8087	Other	42.2	14.6136	3.63671	12.7202	0.129231	12.0861	0.393765
Ginglymostoma cirratum	ypm	8087	Other	42.5	14.6136	3.62985	12.7554	0.129321	12.1654	0.390703
Ginglymostoma cirratum	ypm	8087	Other	42.8	14.6136	3.623	12.8793	0.129633	12.3301	0.389391
Ginglymostoma cirratum	ypm	8087	Other	43.1	14.6136	3.57844	12.8194	0.129482	12.5803	0.382558
Ginglymostoma cirratum	ypm	8087	Other	43.3	14.6136	3.56644	12.9071	0.129703	12.7518	0.379398
Ginglymostoma cirratum	ypm	8087	Other	43.6	14.6136	3.52017	12.9391	0.129784	13.1216	0.373116
Ginglymostoma cirratum	ypm	8087	Other	43.9	14.6136	3.44476	12.6977	0.129174	13.4468	0.363406
Ginglymostoma cirratum	ypm	8087	Other	44.2	14.6136	3.51503	12.9859	0.129901	13.2076	0.368885
Ginglymostoma cirratum	ypm	8087	Other	44.5	14.6136	3.52874	13.1308	0.130262	13.2514	0.369659
Ginglymostoma cirratum	ypm	8087	Other	44.8	14.6136	3.50988	13.0679	0.130105	13.33	0.366041
Ginglymostoma cirratum	ypm	8087	Other	45	14.6136	3.53902	13.3306	0.130754	13.375	0.36783
Ginglymostoma cirratum	ypm	8087	Other	45.3	14.6136	3.51503	13.2497	0.130556	13.476	0.363717
Ginglymostoma cirratum	ypm	8087	Other	45.6	14.6136	3.50132	13.3878	0.130894	13.7232	0.361657
Ginglymostoma cirratum	ypm	8087	Other	45.9	14.6136	3.5236	13.3956	0.130914	13.5582	0.362036
Ginglymostoma cirratum	ypm	8087	Other	46.2	14.6136	3.49789	13.4245	0.130984	13.7878	0.358196
Ginglymostoma cirratum	ypm	8087	Other	46.5	14.6136	3.48418	13.3858	0.13089	13.8565	0.35542
Ginglymostoma cirratum	ypm	8087	Other	46.7	14.6136	3.45333	13.3866	0.130892	14.106	0.35074
Ginglymostoma cirratum	ypm	8087	Other	47	14.6136	3.46875	13.5777	0.131356	14.1804	0.351389
Ginglymostoma cirratum	ypm	8087	Other	47.3	14.6136	3.44819	13.4475	0.13104	14.2125	0.348338
Ginglymostoma cirratum	ypm	8087	Other	47.6	14.6136	3.49103	13.5971	0.131403	14.02	0.351631
Ginglymostoma cirratum	ypm	8087	Other	47.9	14.6136	3.49275	13.4994	0.131166	13.9056	0.351683
Ginglymostoma cirratum	ypm	8087	Other	48.2	14.6136	3.52874	13.6137	0.131443	13.7387	0.354024
Ginglymostoma cirratum	ypm	8087	Other	48.4	14.6136	3.52017	13.6598	0.131554	13.8524	0.3528
Ginglymostoma cirratum	ypm	8087	Other	48.7	14.6136	3.51674	13.5676	0.131332	13.7858	0.350948
Ginglymostoma cirratum	ypm	8087	Other	49	14.6136	3.48932	13.5385	0.131261	13.9733	0.347559
Ginglymostoma cirratum	ypm	8087	Other	49.3	14.6136	3.44819	13.4759	0.131109	14.2425	0.343052
Ginglymostoma cirratum	ypm	8087	Other	49.6	14.6136	3.48418	13.6408	0.131509	14.1205	0.345396
Ginglymostoma cirratum	ypm	8087	Other	49.9	14.6136	3.46533	13.5771	0.131355	14.2079	0.343527
Ginglymostoma cirratum	ypm	8087	Other	50.1	14.6136	3.46875	13.715	0.131687	14.3238	0.342295
Ginglymostoma cirratum	ypm	8087	Other	50.4	14.6136	3.47904	13.711	0.131677	14.2351	0.343023
Ginglymostoma cirratum	ypm	8087	Other	50.7	14.6136	3.45333	13.7976	0.131885	14.5391	0.339567
Ginglymostoma cirratum	ypm	8087	Other	51	14.6136	3.47561	14.1268	0.132665	14.6958	0.340269
Ginglymostoma cirratum	ypm	8087	Other	51.3	14.6136	3.51331	14.2148	0.132871	14.4716	0.343613
Ginglymostoma cirratum	ypm	8087	Other	51.6	14.6136	3.53731	14.4879	0.133504	14.5502	0.344458
Ginglymostoma cirratum	ypm	8087	Other	51.8	14.6136	3.53731	14.632	0.133835	14.6949	0.344576
Ginglymostoma cirratum	ypm	8087	Other	52.1	14.6136	3.54759	14.7266	0.134051	14.7044	0.344597
Ginglymostoma cirratum	ypm	8087	Other	52.4	14.6136	3.53559	14.7349	0.13407	14.8126	0.342805
Ginglymostoma cirratum	ypm	8087	Other	52.7	14.6136	3.54759	14.8799	0.134398	14.8574	0.343227
Ginglymostoma cirratum	ypm	8087	Other	53	14.6136	3.5116	14.7423	0.134087	15.0233	0.339633
Ginglymostoma cirratum	ypm	8087	Other	53.3	14.6136	3.54587	14.9482	0.134552	14.94	0.341925
Ginglymostoma cirratum	ypm	8087	Other	53.5	14.6136	3.51674	14.7971	0.134211	15.0351	0.339509
Ginglymostoma cirratum	ypm	8087	Other	53.8	14.6136	3.48589	14.8971	0.134437	15.4058	0.336755
Ginglymostoma cirratum	ypm	8087	Other	54.1	14.6136	3.49103	14.9948	0.134657	15.4612	0.337474
Ginglymostoma cirratum	ypm	8087	Other	54.4	14.6136	3.4619	14.9543	0.134566	15.68	0.334383
Ginglymostoma cirratum	ypm	8087	Other	54.7	14.6136	3.43619	14.8936	0.134429	15.8509	0.333058
Ginglymostoma cirratum	ypm	8087	Other	55	14.6136	3.42419	14.93	0.134511	16.0013	0.332555
Ginglymostoma cirratum	ypm	8087	Other	55.2	14.6136	3.4619	15.2979	0.135332	16.0404	0.335716
Ginglymostoma cirratum	ypm	8087	Other	55.5	14.6136	3.50817	15.5246	0.135831	15.8515	0.341282
Ginglymostoma cirratum	ypm	8087	Other	55.8	14.6136	3.50646	15.6448	0.136093	15.9898	0.341514
Ginglymostoma cirratum	ypm	8087	Other	56.1	14.6136	3.50817	15.648	0.1361	15.9774	0.342364
Ginglymostoma cirratum	ypm	8087	Other	56.4	14.6136	3.48761	15.6328	0.136067	16.1507	0.340813
Ginglymostoma cirratum	ypm	8087	Other	56.7	14.6136	3.4996	15.7251	0.136268	16.1349	0.342042
Ginglymostoma cirratum	ypm	8087	Other	56.9	14.6136	3.48932	15.7667	0.136358	16.2731	0.342302
Ginglymostoma cirratum	ypm	8087	Other	57.2	14.6136	3.45333	15.5123	0.135804	16.346	0.339627
Ginglymostoma cirratum	ypm	8087	Other	57.5	14.6136	3.45504	15.4814	0.135736	16.2972	0.340311
Ginglymostoma cirratum	ypm	8087	Other	57.8	14.6136	3.45162	15.5813	0.135955	16.435	0.340722
Ginglymostoma cirratum	ypm	8087	Other	58.1	14.6136	3.38649	15.465	0.1357	16.9457	0.33469
Ginglymostoma cirratum	ypm	8087	Other	58.4	14.6136	3.39849	15.4706	0.135713	16.8324	0.336215
Ginglymostoma cirratum	ypm	8087	Other	58.6	14.6136	3.37621	15.387	0.135529	16.9631	0.335261
Ginglymostoma cirratum	ypm	8087	Other	58.9	14.6136	3.35221	15.4102	0.13558	17.2328	0.333106
Ginglymostoma cirratum	ypm	8087	Other	59.2	14.6136	3.39506	15.5813	0.135955	16.9871	0.336905
Ginglymostoma cirratum	ypm	8087	Other	59.5	14.6136	3.40534	15.7948	0.136418	17.116	0.339022
Ginglymostoma cirratum	ypm	8087	Other	59.8	14.6136	3.40877	15.7657	0.136355	17.0501	0.340758
Ginglymostoma cirratum	ypm	8087	Other	60.1	14.6136	3.4002	15.7118	0.136239	17.0776	0.340835
Ginglymostoma cirratum	ypm	8087	Other	60.3	14.6136	3.38649	15.6076	0.136012	17.102	0.340984
Ginglymostoma cirratum	ypm	8087	Other	60.6	14.6136	3.40534	15.5171	0.135815	16.8151	0.343652
Ginglymostoma cirratum	ypm	8087	Other	60.9	14.6136	3.35564	15.4599	0.135689	17.2531	0.340226
Ginglymostoma cirratum	ypm	8087	Other	61.2	14.6136	3.38992	15.2735	0.135278	16.702	0.3446
Ginglymostoma cirratum	ypm	8087	Other	61.5	14.6136	3.44476	15.518	0.135817	16.4334	0.350113
Ginglymostoma cirratum	ypm	8087	Other	61.8	14.6136	3.48075	15.5249	0.135832	16.1025	0.356066
Ginglymostoma cirratum	ypm	8087	Other	62	14.6136	3.42077	15.3601	0.13547	16.4952	0.350853
Ginglymostoma cirratum	ypm	8087	Other	62.3	14.6136	3.40877	15.3562	0.135461	16.6072	0.349438
Ginglymostoma cirratum	ypm	8087	Other	62.6	14.6136	3.37107	15.4372	0.13564	17.0705	0.347466
Ginglymostoma cirratum	ypm	8087	Other	62.9	14.6136	3.34536	15.3558	0.13546	17.2424	0.346345
Ginglymostoma cirratum	ypm	8087	Other	63.2	14.6136	3.35736	15.2755	0.135283	17.0299	0.347958
Ginglymostoma cirratum	ypm	8087	Other	63.5	14.6136	3.37278	15.3883	0.135532	16.999	0.350615
Ginglymostoma cirratum	ypm	8087	Other	63.7	14.6136	3.43105	15.6633	0.136133	16.7201	0.357054
Ginglymostoma cirratum	ypm	8087	Other	64	14.6136	3.47389	15.8991	0.136643	16.5558	0.363001
Ginglymostoma cirratum	ypm	8087	Other	64.3	14.6136	3.45333	15.8881	0.136619	16.7419	0.361825
Ginglymostoma cirratum	ypm	8087	Other	64.6	14.6136	3.44476	15.8623	0.136564	16.798	0.361121
Ginglymostoma cirratum	ypm	8087	Other	64.9	14.6136	3.38306	15.6102	0.136018	17.1395	0.356253
Ginglymostoma cirratum	ypm	8087	Other	65.2	14.6136	3.34022	15.5056	0.135789	17.4642	0.35276
Ginglymostoma cirratum	ypm	8087	Other	65.4	14.6136	3.37278	15.5978	0.135991	17.2305	0.356328
Ginglymostoma cirratum	ypm	8087	Other	65.7	14.6136	3.39163	15.6446	0.136093	17.0906	0.35923
Ginglymostoma cirratum	ypm	8087	Other	66	14.6136	3.34022	15.4381	0.135642	17.3882	0.354622
Ginglymostoma cirratum	ypm	8087	Other	66.3	14.6136	3.3625	15.3153	0.135371	17.022	0.357768
Ginglymostoma cirratum	ypm	8087	Other	66.6	14.6136	3.35907	15.3109	0.135361	17.0519	0.35786
Ginglymostoma cirratum	ypm	8087	Other	66.9	14.6136	3.30594	14.8781	0.134394	17.1067	0.353296
Ginglymostoma cirratum	ypm	8087	Other	67.1	14.6136	3.31965	14.831	0.134288	16.912	0.354697
Ginglymostoma cirratum	ypm	8087	Other	67.4	14.6136	3.32137	14.7614	0.13413	16.8153	0.355597
Ginglymostoma cirratum	ypm	8087	Other	67.7	14.6136	3.3008	14.7772	0.134166	17.0437	0.353979
Ginglymostoma cirratum	ypm	8087	Other	68	14.6136	3.28195	14.5685	0.13369	16.9966	0.353126
Ginglymostoma cirratum	ypm	8087	Other	68.3	14.6136	3.25624	14.6271	0.133824	17.3355	0.350359
Ginglymostoma cirratum	ypm	8087	Other	68.6	14.6136	3.20997	14.3941	0.133288	17.5546	0.346211
Ginglymostoma cirratum	ypm	8087	Other	68.8	14.6136	3.24253	14.3478	0.13318	17.1485	0.349206
Ginglymostoma cirratum	ypm	8087	Other	69.1	14.6136	3.20311	14.3521	0.13319	17.5785	0.345088
Ginglymostoma cirratum	ypm	8087	Other	69.4	14.6136	3.19112	14.3741	0.133241	17.738	0.343543
Ginglymostoma cirratum	ypm	8087	Other	69.7	14.6136	3.16541	14.09	0.132578	17.6711	0.33946
Ginglymostoma cirratum	ypm	8087	Other	70	14.6136	3.18426	14.1598	0.132742	17.5489	0.342489
Ginglymostoma cirratum	ypm	8087	Other	70.3	14.6136	3.17912	14.205	0.132848	17.6619	0.342125
Ginglymostoma cirratum	ypm	8087	Other	70.5	14.6136	3.19454	14.0997	0.132601	17.3621	0.344228
Ginglymostoma cirratum	ypm	8087	Other	70.8	14.6136	3.22196	14.2056	0.132849	17.196	0.347569
Ginglymostoma cirratum	ypm	8087	Other	71.1	14.6136	3.23053	14.1725	0.132772	17.065	0.348751
Ginglymostoma cirratum	ypm	8087	Other	71.4	14.6136	3.1894	14.146	0.132709	17.4753	0.343421
Ginglymostoma cirratum	ypm	8087	Other	71.7	14.6136	3.17741	13.9842	0.132328	17.4061	0.341752
Ginglymostoma cirratum	ypm	8087	Other	72	14.6136	3.21168	14.1149	0.132637	17.1958	0.344169
Ginglymostoma cirratum	ypm	8087	Other	72.2	14.6136	3.22539	14.326	0.13313	17.3049	0.345511
Ginglymostoma cirratum	ypm	8087	Other	72.5	14.6136	3.22196	14.1907	0.132814	17.178	0.34527
Ginglymostoma cirratum	ypm	8087	Other	72.8	14.6136	3.24939	14.4258	0.133361	17.1691	0.347827
Ginglymostoma cirratum	ypm	8087	Other	73.1	14.6136	3.25281	14.2842	0.133032	16.9647	0.34864
Ginglymostoma cirratum	ypm	8087	Other	73.4	14.6136	3.24082	14.2551	0.132965	17.0558	0.347355
Ginglymostoma cirratum	ypm	8087	Other	73.7	14.6136	3.26138	14.1139	0.132634	16.6745	0.349238
Ginglymostoma cirratum	ypm	8087	Other	73.9	14.6136	3.26481	14.3067	0.133085	16.8668	0.350313
Ginglymostoma cirratum	ypm	8087	Other	74.2	14.6136	3.22196	14.065	0.132519	17.0258	0.345144
Ginglymostoma cirratum	ypm	8087	Other	74.5	14.6136	3.15341	13.7545	0.131782	17.3817	0.338111
Ginglymostoma cirratum	ypm	8087	Other	74.8	14.6136	3.18769	13.8121	0.131919	17.0811	0.341285
Ginglymostoma cirratum	ypm	8087	Other	75.1	14.6136	3.15513	13.6806	0.131604	17.2696	0.336563
Ginglymostoma cirratum	ypm	8087	Other	75.4	14.6136	3.14142	13.7271	0.131716	17.4799	0.333455
Ginglymostoma cirratum	ypm	8087	Other	75.6	14.6136	3.11914	13.6973	0.131645	17.692	0.33091
Ginglymostoma cirratum	ypm	8087	Other	75.9	14.6136	3.13627	13.9049	0.13214	17.7643	0.331461
Ginglymostoma cirratum	ypm	8087	Other	76.2	14.6136	3.11914	13.7808	0.131845	17.7998	0.330549
Ginglymostoma cirratum	ypm	8087	Other	76.5	14.6136	3.14484	14.0034	0.132374	17.7928	0.331646
Ginglymostoma cirratum	ypm	8087	Other	76.8	14.6136	3.12428	13.9359	0.132214	17.941	0.330493
Ginglymostoma cirratum	ypm	8087	Other	77.1	14.6136	3.12942	14.0852	0.132567	18.0737	0.33008
Ginglymostoma cirratum	ypm	8087	Other	77.3	14.6136	3.13285	13.8262	0.131953	17.7026	0.330024
Ginglymostoma cirratum	ypm	8087	Other	77.6	14.6136	3.12599	13.7636	0.131803	17.6997	0.329123
Ginglymostoma cirratum	ypm	8087	Other	77.9	14.6136	3.14142	13.7984	0.131887	17.5706	0.330807
Ginglymostoma cirratum	ypm	8087	Other	78.2	14.6136	3.16541	13.8078	0.131909	17.3171	0.334057
Ginglymostoma cirratum	ypm	8087	Other	78.5	14.6136	3.17398	13.8969	0.132121	17.3349	0.334659
Ginglymostoma cirratum	ypm	8087	Other	78.8	14.6136	3.14484	13.8248	0.13195	17.566	0.330928
Ginglymostoma cirratum	ypm	8087	Other	79	14.6136	3.1397	13.9732	0.132302	17.8126	0.330686
Ginglymostoma cirratum	ypm	8087	Other	79.3	14.6136	3.1637	14.1334	0.13268	17.7447	0.333635
Ginglymostoma cirratum	ypm	8087	Other	79.6	14.6136	3.18769	14.2655	0.132989	17.6419	0.335015
Ginglymostoma cirratum	ypm	8087	Other	79.9	14.6136	3.14656	14.0455	0.132473	17.8269	0.32986
Ginglymostoma cirratum	ypm	8087	Other	80.2	14.6136	3.15341	14.0912	0.132581	17.8072	0.329336
Ginglymostoma cirratum	ypm	8087	Other	80.5	14.6136	3.17398	14.2107	0.132861	17.7263	0.331069
Ginglymostoma cirratum	ypm	8087	Other	80.7	14.6136	3.2391	14.5109	0.133557	17.3802	0.337018
Ginglymostoma cirratum	ypm	8087	Other	81	14.6136	3.19454	14.3748	0.133243	17.7008	0.332916
Ginglymostoma cirratum	ypm	8087	Other	81.3	14.6136	3.17226	14.2443	0.132939	17.7874	0.328774
Ginglymostoma cirratum	ypm	8087	Other	81.6	14.6136	3.20483	14.2991	0.133067	17.4948	0.331914
Ginglymostoma cirratum	ypm	8087	Other	81.9	14.6136	3.2014	14.3023	0.133075	17.5363	0.331088
Ginglymostoma cirratum	ypm	8087	Other	82.2	14.6136	3.17398	14.4091	0.133322	17.9737	0.327324
Ginglymostoma cirratum	ypm	8087	Other	82.4	14.6136	3.15855	14.4731	0.13347	18.2304	0.3247
Ginglymostoma cirratum	ypm	8087	Other	82.7	14.6136	3.22368	14.7761	0.134163	17.8677	0.330348
Ginglymostoma cirratum	ypm	8087	Other	83	14.6136	3.17398	14.6869	0.13396	18.3203	0.323494
Ginglymostoma cirratum	ypm	8087	Other	83.3	14.6136	3.19626	14.8825	0.134404	18.3064	0.32531
Ginglymostoma cirratum	ypm	8087	Other	83.6	14.6136	3.16884	14.9425	0.134539	18.6996	0.321566
Ginglymostoma cirratum	ypm	8087	Other	83.9	14.6136	3.15855	14.906	0.134457	18.7756	0.319965
Ginglymostoma cirratum	ypm	8087	Other	84.1	14.6136	3.18426	14.9901	0.134646	18.5779	0.320289
Ginglymostoma cirratum	ypm	8087	Other	84.4	14.6136	3.25453	15.2776	0.135287	18.1254	0.32657
Ginglymostoma cirratum	ypm	8087	Other	84.7	14.6136	3.27167	15.3181	0.135377	17.9837	0.32812
Ginglymostoma cirratum	ypm	8087	Other	85	14.6136	3.32137	15.2979	0.135332	17.4264	0.332021
Ginglymostoma cirratum	ypm	8087	Other	85.3	14.6136	3.28023	15.252	0.135231	17.8126	0.327627
Ginglymostoma cirratum	ypm	8087	Other	85.6	14.6136	3.2631	15.129	0.134957	17.855	0.324583
Ginglymostoma cirratum	ypm	8087	Other	85.8	14.6136	3.29909	15.4789	0.135731	17.8715	0.326381
Ginglymostoma cirratum	ypm	8087	Other	86.1	14.6136	3.27852	15.5791	0.13595	18.2136	0.32227
Ginglymostoma cirratum	ypm	8087	Other	86.4	14.6136	3.30251	15.7658	0.136356	18.1651	0.323864
Ginglymostoma cirratum	ypm	8087	Other	86.7	14.6136	3.29909	15.8174	0.136467	18.2624	0.322284
Ginglymostoma cirratum	ypm	8087	Other	87	14.6136	3.27681	15.8354	0.136506	18.5326	0.317979
Ginglymostoma cirratum	ypm	8087	Other	87.3	14.6136	3.26138	15.6735	0.136156	18.5171	0.315536
Ginglymostoma cirratum	ypm	8087	Other	87.5	14.6136	3.26824	15.7505	0.136323	18.5301	0.314221
Ginglymostoma cirratum	ypm	8087	Other	87.8	14.6136	3.29566	16.0395	0.136943	18.5573	0.315401
Ginglymostoma cirratum	ypm	8087	Other	88.1	14.6136	3.27852	16.113	0.1371	18.8378	0.312276
Ginglymostoma cirratum	ypm	8087	Other	88.4	14.6136	3.27509	16.174	0.13723	18.9488	0.311187
Ginglymostoma cirratum	ypm	8087	Other	88.7	14.6136	3.24767	16.2506	0.137392	19.3613	0.307579
Ginglymostoma cirratum	ypm	8087	Other	89	14.6136	3.24939	16.3698	0.137643	19.4827	0.306004
Ginglymostoma cirratum	ypm	8087	Other	89.2	14.6136	3.23225	16.3951	0.137696	19.7203	0.303167
Ginglymostoma cirratum	ypm	8087	Other	89.5	14.6136	3.20311	16.4321	0.137774	20.126	0.299664
Ginglymostoma cirratum	ypm	8087	Other	89.8	14.6136	3.23568	16.8041	0.138547	20.1695	0.301021
Ginglymostoma cirratum	ypm	8087	Other	90.1	14.6136	3.19969	16.7792	0.138496	20.5952	0.296161
Ginglymostoma cirratum	ypm	8087	Other	90.4	14.6136	3.23225	16.8275	0.138595	20.2404	0.297571
Ginglymostoma cirratum	ypm	8087	Other	90.7	14.6136	3.20483	16.8513	0.138644	20.6174	0.294026
Ginglymostoma cirratum	ypm	8087	Other	90.9	14.6136	3.22711	17.1523	0.139259	20.6969	0.293897
Ginglymostoma cirratum	ypm	8087	Other	91.2	14.6136	3.22882	17.3162	0.139591	20.8725	0.292866
Ginglymostoma cirratum	ypm	8087	Other	91.5	14.6136	3.23225	17.3765	0.139712	20.9008	0.29168
Ginglymostoma cirratum	ypm	8087	Other	91.8	14.6136	3.21511	17.3485	0.139656	21.0902	0.288304
Ginglymostoma cirratum	ypm	8087	Other	92.1	14.6136	3.27167	17.8823	0.140718	20.994	0.290608
Ginglymostoma cirratum	ypm	8087	Other	92.4	14.6136	3.28023	18.0468	0.14104	21.0766	0.290306
Ginglymostoma cirratum	ypm	8087	Other	92.6	14.6136	3.32479	18.3357	0.141602	20.8439	0.292564
Ginglymostoma cirratum	ypm	8087	Other	92.9	14.6136	3.27681	18.3281	0.141587	21.4499	0.286227
Ginglymostoma cirratum	ypm	8087	Other	93.2	14.6136	3.27338	18.3682	0.141664	21.5419	0.284268
Ginglymostoma cirratum	ypm	8087	Other	93.5	14.6136	3.26824	18.3066	0.141545	21.5373	0.282434
Ginglymostoma cirratum	ypm	8087	Other	93.8	14.6136	3.30766	18.8054	0.1425	21.6	0.283615
Ginglymostoma cirratum	ypm	8087	Other	94.1	14.6136	3.33508	18.9483	0.14277	21.4076	0.284544
Ginglymostoma cirratum	ypm	8087	Other	94.3	14.6136	3.31965	19.0566	0.142973	21.7305	0.281541
Ginglymostoma cirratum	ypm	8087	Other	94.6	14.6136	3.3128	19.0804	0.143018	21.8478	0.280185
Ginglymostoma cirratum	ypm	8087	Other	94.9	14.6136	3.36592	19.6752	0.14412	21.8233	0.284596
Ginglymostoma cirratum	ypm	8087	Other	95.2	14.6136	3.3625	19.6915	0.14415	21.886	0.28406
Ginglymostoma cirratum	ypm	8087	Other	95.5	14.6136	3.35221	19.9177	0.144562	22.2734	0.287014
Ginglymostoma cirratum	ypm	8087	Other	95.8	14.6136	3.34536	20.1746	0.145026	22.6532	0.296026
Ginglymostoma cirratum	ypm	8087	Other	96	14.6136	3.35736	20.5351	0.145669	22.8935	0.30836
Ginglymostoma cirratum	ypm	8087	Other	96.3	14.6136	3.37107	20.6856	0.145936	22.8741	0.32507
Ginglymostoma cirratum	ypm	8087	Other	96.6	14.6136	3.3505	20.9209	0.146349	23.4191	0.341365
Ginglymostoma cirratum	ypm	8087	Other	96.9	14.6136	3.34365	21.164	0.146772	23.7885	0.360829
Ginglymostoma cirratum	ypm	8087	Other	97.2	14.6136	3.31794	21.4587	0.14728	24.4949	0.38193
Ginglymostoma cirratum	ypm	8087	Other	97.5	14.6136	3.33165	21.6271	0.147568	24.4845	0.417616
Ginglymostoma cirratum	ypm	8087	Other	97.7	14.6136	3.30251	21.7063	0.147703	25.0096	0.461999
Ginglymostoma cirratum	ypm	8087	Other	98	14.6136	3.37107	22.4032	0.148875	24.7734	0.527488
Ginglymostoma cirratum	ypm	8087	Other	98.3	14.6136	3.39335	22.8232	0.149568	24.9075	0.601642
Ginglymostoma cirratum	ypm	8087	Other	98.6	14.6136	3.38478	22.9605	0.149792	25.1844	0.65593
Ginglymostoma cirratum	ypm	8087	Other	98.9	14.6136	3.47218	24.2431	0.151842	25.2693	0.704941
Ginglymostoma cirratum	ypm	8087	Other	99.2	14.6136	3.57158	25.6534	0.154003	25.2716	0.883051
Ginglymostoma cirratum	ypm	8087	Other	99.4	14.6136	3.79952	29.3745	0.159308	25.5696	1
Ginglymostoma cirratum	ypm	8087	Other	99.7	14.6136	3.96062	32.5035	0.16339	26.0384	1
Ginglymostoma cirratum	ypm	8087	Other	100	14.6136	2.34278	19.8936	0.144518	45.5471	1
Heterodontus mexicanus	sio	80-202	Durophage	0.2	27.5555	0.0339387	0.000269	0.00464658	2.93215	1
Heterodontus mexicanus	sio	80-202	Durophage	0.4	27.5555	0.0814528	0.0003897	0.00509888	0.738129	1
Heterodontus mexicanus	sio	80-202	Durophage	0.6	27.5555	0.0950283	0.00112605	0.00664785	1.56698	0.682925
Heterodontus mexicanus	sio	80-202	Durophage	0.8	27.5555	0.19345	0.003256	0.00866887	1.09334	0.934424
Heterodontus mexicanus	sio	80-202	Durophage	1.1	27.5555	0.278297	0.00623975	0.0101996	1.01242	0.854167
Heterodontus mexicanus	sio	80-202	Durophage	1.3	27.5555	0.431021	0.017602	0.0132185	1.19063	0.927007
Heterodontus mexicanus	sio	80-202	Durophage	1.5	27.5555	0.543019	0.0304281	0.0151569	1.29675	0.914286
Heterodontus mexicanus	sio	80-202	Durophage	1.7	27.5555	0.685561	0.049238	0.0170949	1.31649	0.95283
Heterodontus mexicanus	sio	80-202	Durophage	1.9	27.5555	0.817922	0.0702684	0.0186845	1.31992	0.945098
Heterodontus mexicanus	sio	80-202	Durophage	2.1	27.5555	0.943495	0.0927031	0.0200247	1.30865	0.958621
Heterodontus mexicanus	sio	80-202	Durophage	2.3	27.5555	1.08264	0.121384	0.0214206	1.30136	0.984567
Heterodontus mexicanus	sio	80-202	Durophage	2.5	27.5555	1.18107	0.150452	0.0226017	1.35537	0.956046
Heterodontus mexicanus	sio	80-202	Durophage	2.7	27.5555	1.26252	0.196129	0.0241505	1.54623	0.911764
Heterodontus mexicanus	sio	80-202	Durophage	3	27.5555	1.33379	0.234112	0.0252434	1.65371	0.865636
Heterodontus mexicanus	sio	80-202	Durophage	3.2	27.5555	1.36773	0.281324	0.0264298	1.8898	0.791749
Heterodontus mexicanus	sio	80-202	Durophage	3.4	27.5555	1.42203	0.330616	0.0275183	2.05454	0.753597
Heterodontus mexicanus	sio	80-202	Durophage	3.6	27.5555	1.4967	0.396791	0.0288026	2.22589	0.728928
Heterodontus mexicanus	sio	80-202	Durophage	3.8	27.5555	1.57475	0.458098	0.029856	2.32136	0.717155
Heterodontus mexicanus	sio	80-202	Durophage	4	27.5555	1.61887	0.524188	0.030879	2.51345	0.686328
Heterodontus mexicanus	sio	80-202	Durophage	4.2	27.5555	1.67318	0.617968	0.0321761	2.77391	0.667119
Heterodontus mexicanus	sio	80-202	Durophage	4.4	27.5555	1.75802	0.734005	0.0335905	2.98442	0.662404
Heterodontus mexicanus	sio	80-202	Durophage	4.7	27.5555	1.81232	0.826333	0.0346003	3.1615	0.653609
Heterodontus mexicanus	sio	80-202	Durophage	4.9	27.5555	1.87002	0.913257	0.0354764	3.28178	0.645199
Heterodontus mexicanus	sio	80-202	Durophage	5.1	27.5555	1.91753	1.01826	0.0364549	3.48003	0.639863
Heterodontus mexicanus	sio	80-202	Durophage	5.3	27.5555	1.89378	1.04128	0.0366593	3.64855	0.611842
Heterodontus mexicanus	sio	80-202	Durophage	5.5	27.5555	1.93111	1.10394	0.0371987	3.72	0.596436
Heterodontus mexicanus	sio	80-202	Durophage	5.7	27.5555	1.98202	1.18799	0.0378874	3.8002	0.589899
Heterodontus mexicanus	sio	80-202	Durophage	5.9	27.5555	2.02614	1.31785	0.0388828	4.03401	0.580741
Heterodontus mexicanus	sio	80-202	Durophage	6.1	27.5555	2.07705	1.44648	0.0397987	4.21336	0.579547
Heterodontus mexicanus	sio	80-202	Durophage	6.3	27.5555	2.09402	1.53698	0.0404072	4.40473	0.577177
Heterodontus mexicanus	sio	80-202	Durophage	6.6	27.5555	2.09741	1.62324	0.0409626	4.63688	0.576493
Heterodontus mexicanus	sio	80-202	Durophage	6.8	27.5555	2.13814	1.7306	0.0416237	4.75702	0.574818
Heterodontus mexicanus	sio	80-202	Durophage	7	27.5555	2.14492	1.77775	0.0419044	4.85577	0.56078
Heterodontus mexicanus	sio	80-202	Durophage	7.2	27.5555	2.22977	1.94786	0.0428727	4.9232	0.569818
Heterodontus mexicanus	sio	80-202	Durophage	7.4	27.5555	2.29086	2.1659	0.0440252	5.18623	0.571066
Heterodontus mexicanus	sio	80-202	Durophage	7.6	27.5555	2.30783	2.27602	0.0445744	5.37005	0.565254
Heterodontus mexicanus	sio	80-202	Durophage	7.8	27.5555	2.35195	2.34646	0.0449153	5.33049	0.572255
Heterodontus mexicanus	sio	80-202	Durophage	8	27.5555	2.40965	2.54155	0.0458212	5.5005	0.57166
Heterodontus mexicanus	sio	80-202	Durophage	8.2	27.5555	2.36892	2.6191	0.0461668	5.86491	0.558847
Heterodontus mexicanus	sio	80-202	Durophage	8.5	27.5555	2.39607	2.73196	0.0466563	5.97978	0.557663
Heterodontus mexicanus	sio	80-202	Durophage	8.7	27.5555	2.44358	2.8811	0.0472804	6.06336	0.557707
Heterodontus mexicanus	sio	80-202	Durophage	8.9	27.5555	2.48431	3.16718	0.0484128	6.44869	0.554125
Heterodontus mexicanus	sio	80-202	Durophage	9.1	27.5555	2.55219	3.37699	0.0491953	6.515	0.559108
Heterodontus mexicanus	sio	80-202	Durophage	9.3	27.5555	2.58952	3.49515	0.0496201	6.54994	0.555717
Heterodontus mexicanus	sio	80-202	Durophage	9.5	27.5555	2.60649	3.63568	0.0501116	6.72487	0.550933
Heterodontus mexicanus	sio	80-202	Durophage	9.7	27.5555	2.69812	3.87965	0.0509319	6.69698	0.553621
Heterodontus mexicanus	sio	80-202	Durophage	9.9	27.5555	2.72867	4.12031	0.051704	6.95406	0.556401
Heterodontus mexicanus	sio	80-202	Durophage	10.1	27.5555	2.71509	4.27717	0.0521892	7.29116	0.550584
Heterodontus mexicanus	sio	80-202	Durophage	10.4	27.5555	2.77618	4.59544	0.0531341	7.49275	0.553825
Heterodontus mexicanus	sio	80-202	Durophage	10.6	27.5555	2.78976	4.79037	0.0536888	7.73475	0.548732
Heterodontus mexicanus	sio	80-202	Durophage	10.8	27.5555	2.85424	4.97365	0.0541951	7.67191	0.550392
Heterodontus mexicanus	sio	80-202	Durophage	11	27.5555	2.84745	4.97095	0.0541878	7.70435	0.544098
Heterodontus mexicanus	sio	80-202	Durophage	11.2	27.5555	2.88479	5.33855	0.0551629	8.06132	0.537975
Heterodontus mexicanus	sio	80-202	Durophage	11.4	27.5555	2.92891	5.54427	0.0556868	8.12163	0.541746
Heterodontus mexicanus	sio	80-202	Durophage	11.6	27.5555	2.98321	5.89166	0.0565394	8.31918	0.546983
Heterodontus mexicanus	sio	80-202	Durophage	11.8	27.5555	2.97981	5.99493	0.0567855	8.48429	0.537331
Heterodontus mexicanus	sio	80-202	Durophage	12.1	27.5555	2.99339	6.2974	0.0574886	8.8317	0.534222
Heterodontus mexicanus	sio	80-202	Durophage	12.3	27.5555	3.07484	6.5273	0.0580063	8.67556	0.538004
Heterodontus mexicanus	sio	80-202	Durophage	12.5	27.5555	3.03751	6.60312	0.058174	8.99339	0.527401
Heterodontus mexicanus	sio	80-202	Durophage	12.7	27.5555	3.03072	6.78267	0.0585655	9.27936	0.517681
Heterodontus mexicanus	sio	80-202	Durophage	12.9	27.5555	3.10199	7.15447	0.0593521	9.3434	0.527105
Heterodontus mexicanus	sio	80-202	Durophage	13.1	27.5555	3.09181	7.28997	0.0596311	9.58318	0.51644
Heterodontus mexicanus	sio	80-202	Durophage	13.3	27.5555	3.16648	7.60159	0.0602584	9.52712	0.529513
Heterodontus mexicanus	sio	80-202	Durophage	13.5	27.5555	3.16987	7.81124	0.0606697	9.76893	0.520334
Heterodontus mexicanus	sio	80-202	Durophage	13.7	27.5555	3.19702	8.08182	0.0611884	9.93637	0.517867
Heterodontus mexicanus	sio	80-202	Durophage	14	27.5555	3.18005	8.1299	0.0612792	10.1024	0.50676
Heterodontus mexicanus	sio	80-202	Durophage	14.2	27.5555	3.24454	8.49205	0.0619505	10.1372	0.512327
Heterodontus mexicanus	sio	80-202	Durophage	14.4	27.5555	3.25472	8.66316	0.0622602	10.2768	0.507945
Heterodontus mexicanus	sio	80-202	Durophage	14.6	27.5555	3.25132	8.84471	0.0625839	10.5141	0.502623
Heterodontus mexicanus	sio	80-202	Durophage	14.8	27.5555	3.33617	9.34879	0.0634571	10.5553	0.510915
Heterodontus mexicanus	sio	80-202	Durophage	15	27.5555	3.29205	9.26928	0.0633218	10.7479	0.496417
Heterodontus mexicanus	sio	80-202	Durophage	15.2	27.5555	3.32938	9.67477	0.0640032	10.9679	0.49696
Heterodontus mexicanus	sio	80-202	Durophage	15.4	27.5555	3.3735	9.95661	0.0644643	10.9941	0.498745
Heterodontus mexicanus	sio	80-202	Durophage	15.6	27.5555	3.41084	10.4108	0.0651872	11.2453	0.493373
Heterodontus mexicanus	sio	80-202	Durophage	15.9	27.5555	3.4312	10.7194	0.065665	11.4416	0.494619
Heterodontus mexicanus	sio	80-202	Durophage	16.1	27.5555	3.46174	10.972	0.0660486	11.5056	0.492753
Heterodontus mexicanus	sio	80-202	Durophage	16.3	27.5555	3.47871	10.9748	0.0660527	11.3964	0.48763
Heterodontus mexicanus	sio	80-202	Durophage	16.5	27.5555	3.54998	11.6725	0.0670784	11.6392	0.495264
Heterodontus mexicanus	sio	80-202	Durophage	16.7	27.5555	3.55338	11.8437	0.0673229	11.7873	0.485397
Heterodontus mexicanus	sio	80-202	Durophage	16.9	27.5555	3.62126	11.8914	0.0673907	11.3953	0.48945
Heterodontus mexicanus	sio	80-202	Durophage	17.1	27.5555	3.67216	12.7337	0.0685536	11.8665	0.490702
Heterodontus mexicanus	sio	80-202	Durophage	17.3	27.5555	3.66877	12.999	0.0689079	12.1361	0.486937
Heterodontus mexicanus	sio	80-202	Durophage	17.5	27.5555	3.71628	13.2118	0.0691881	12.0213	0.487967
Heterodontus mexicanus	sio	80-202	Durophage	17.8	27.5555	3.67895	13.2278	0.0692091	12.2814	0.477533
Heterodontus mexicanus	sio	80-202	Durophage	18	27.5555	3.7061	13.5298	0.0696008	12.3785	0.475195
Heterodontus mexicanus	sio	80-202	Durophage	18.2	27.5555	3.74343	14.2423	0.0704996	12.7718	0.47339
Heterodontus mexicanus	sio	80-202	Durophage	18.4	27.5555	3.79774	14.6289	0.0709732	12.7459	0.474958
Heterodontus mexicanus	sio	80-202	Durophage	18.6	27.5555	3.83846	14.8429	0.0712314	12.6594	0.473024
Heterodontus mexicanus	sio	80-202	Durophage	18.8	27.5555	3.89616	15.1518	0.0715991	12.543	0.477141
Heterodontus mexicanus	sio	80-202	Durophage	19	27.5555	3.88598	15.2003	0.0716564	12.6492	0.468303
Heterodontus mexicanus	sio	80-202	Durophage	19.2	27.5555	3.90973	15.5338	0.0720462	12.7701	0.466963
Heterodontus mexicanus	sio	80-202	Durophage	19.5	27.5555	3.97082	16.2789	0.072895	12.974	0.467812
Heterodontus mexicanus	sio	80-202	Durophage	19.7	27.5555	3.95046	16.4363	0.0730706	13.2348	0.459534
Heterodontus mexicanus	sio	80-202	Durophage	19.9	27.5555	4.01155	16.9187	0.073601	13.2115	0.460819
Heterodontus mexicanus	sio	80-202	Durophage	20.1	27.5555	4.00816	16.9196	0.0736019	13.2346	0.452491
Heterodontus mexicanus	sio	80-202	Durophage	20.3	27.5555	4.04888	17.403	0.074122	13.3402	0.45121
Heterodontus mexicanus	sio	80-202	Durophage	20.5	27.5555	4.10658	18.0524	0.0748041	13.4519	0.451156
Heterodontus mexicanus	sio	80-202	Durophage	20.7	27.5555	4.13712	18.208	0.0749648	13.3683	0.449318
Heterodontus mexicanus	sio	80-202	Durophage	20.9	27.5555	4.07264	18.0363	0.0747874	13.6649	0.436999
Heterodontus mexicanus	sio	80-202	Durophage	21.1	27.5555	4.09979	18.1174	0.0748713	13.5451	0.435944
Heterodontus mexicanus	sio	80-202	Durophage	21.4	27.5555	4.11337	18.4533	0.075216	13.7053	0.431624
Heterodontus mexicanus	sio	80-202	Durophage	21.6	27.5555	4.13712	18.7665	0.0755331	13.7783	0.427869
Heterodontus mexicanus	sio	80-202	Durophage	21.8	27.5555	4.12355	18.6086	0.0753737	13.7525	0.422022
Heterodontus mexicanus	sio	80-202	Durophage	22	27.5555	4.21518	19.2803	0.0760449	13.6361	0.423168
Heterodontus mexicanus	sio	80-202	Durophage	22.2	27.5555	4.28306	19.4241	0.0761863	13.3059	0.425633
Heterodontus mexicanus	sio	80-202	Durophage	22.4	27.5555	4.30342	19.7248	0.0764795	13.3843	0.422949
Heterodontus mexicanus	sio	80-202	Durophage	22.6	27.5555	4.31021	19.9338	0.0766813	13.4835	0.418727
Heterodontus mexicanus	sio	80-202	Durophage	22.8	27.5555	4.30342	19.9997	0.0767445	13.5708	0.415737
Heterodontus mexicanus	sio	80-202	Durophage	23	27.5555	4.29663	19.9427	0.0766898	13.5749	0.40865
Heterodontus mexicanus	sio	80-202	Durophage	23.3	27.5555	4.38488	20.8868	0.0775817	13.6511	0.411467
Heterodontus mexicanus	sio	80-202	Durophage	23.5	27.5555	4.46633	21.7106	0.0783356	13.6767	0.414489
Heterodontus mexicanus	sio	80-202	Durophage	23.7	27.5555	4.429	21.5245	0.0781673	13.789	0.405282
Heterodontus mexicanus	sio	80-202	Durophage	23.9	27.5555	4.35433	21.3706	0.0780271	14.1639	0.394285
Heterodontus mexicanus	sio	80-202	Durophage	24.1	27.5555	4.44257	21.7589	0.0783791	13.8541	0.396308
Heterodontus mexicanus	sio	80-202	Durophage	24.3	27.5555	4.55457	22.4967	0.0790353	13.628	0.402159
Heterodontus mexicanus	sio	80-202	Durophage	24.5	27.5555	4.54778	22.7551	0.0792613	13.8258	0.395748
Heterodontus mexicanus	sio	80-202	Durophage	24.7	27.5555	4.63942	22.6773	0.0791934	13.2396	0.40006
Heterodontus mexicanus	sio	80-202	Durophage	24.9	27.5555	4.57493	22.5325	0.0790668	13.5285	0.389707
Heterodontus mexicanus	sio	80-202	Durophage	25.2	27.5555	4.62245	23.0062	0.0794791	13.5304	0.38981
Heterodontus mexicanus	sio	80-202	Durophage	25.4	27.5555	4.63263	23.2824	0.0797165	13.6327	0.38603
Heterodontus mexicanus	sio	80-202	Durophage	25.6	27.5555	4.6496	23.4201	0.0798342	13.6135	0.383431
Heterodontus mexicanus	sio	80-202	Durophage	25.8	27.5555	4.7582	24.4354	0.0806857	13.5626	0.388904
Heterodontus mexicanus	sio	80-202	Durophage	26	27.5555	4.72426	24.0632	0.0803766	13.5486	0.381265
Heterodontus mexicanus	sio	80-202	Durophage	26.2	27.5555	4.76499	24.3222	0.0805921	13.4614	0.381211
Heterodontus mexicanus	sio	80-202	Durophage	26.4	27.5555	4.86341	25.2043	0.081313	13.3907	0.382849
Heterodontus mexicanus	sio	80-202	Durophage	26.6	27.5555	4.92111	25.8216	0.0818064	13.3989	0.3837
Heterodontus mexicanus	sio	80-202	Durophage	26.8	27.5555	4.78535	24.8893	0.0810577	13.6582	0.370372
Heterodontus mexicanus	sio	80-202	Durophage	27.1	27.5555	4.8702	24.949	0.0811064	13.2181	0.374087
Heterodontus mexicanus	sio	80-202	Durophage	27.3	27.5555	4.89396	25.1512	0.0812702	13.1962	0.371746
Heterodontus mexicanus	sio	80-202	Durophage	27.5	27.5555	4.88717	25.5423	0.0815843	13.4386	0.369325
Heterodontus mexicanus	sio	80-202	Durophage	27.7	27.5555	4.92789	25.5275	0.0815725	13.2098	0.370031
Heterodontus mexicanus	sio	80-202	Durophage	27.9	27.5555	4.80232	25.0328	0.0811743	13.6401	0.357685
Heterodontus mexicanus	sio	80-202	Durophage	28.1	27.5555	4.83287	24.5951	0.0808172	13.2327	0.356983
Heterodontus mexicanus	sio	80-202	Durophage	28.3	27.5555	4.8668	25.1131	0.0812394	13.3236	0.354687
Heterodontus mexicanus	sio	80-202	Durophage	28.5	27.5555	4.83965	24.7278	0.080926	13.2668	0.351231
Heterodontus mexicanus	sio	80-202	Durophage	28.8	27.5555	4.92111	25.2331	0.0813362	13.0935	0.353142
Heterodontus mexicanus	sio	80-202	Durophage	29	27.5555	4.8668	25.1438	0.0812642	13.3399	0.34865
Heterodontus mexicanus	sio	80-202	Durophage	29.2	27.5555	4.84644	25.2694	0.0813655	13.5194	0.345178
Heterodontus mexicanus	sio	80-202	Durophage	29.4	27.5555	4.89735	25.7656	0.081762	13.4998	0.345546
Heterodontus mexicanus	sio	80-202	Durophage	29.6	27.5555	4.76838	25.033	0.0811745	13.835	0.334762
Heterodontus mexicanus	sio	80-202	Durophage	29.8	27.5555	4.82608	25.5521	0.0815921	13.7863	0.336648
Heterodontus mexicanus	sio	80-202	Durophage	30	27.5555	4.77517	25.1415	0.0812623	13.8555	0.331216
Heterodontus mexicanus	sio	80-202	Durophage	30.2	27.5555	4.8702	26.3303	0.0822064	13.9499	0.334031
Heterodontus mexicanus	sio	80-202	Durophage	30.4	27.5555	4.8125	26.4145	0.082272	14.3321	0.328469
Heterodontus mexicanus	sio	80-202	Durophage	30.7	27.5555	4.77856	26.0137	0.0819582	14.3159	0.323529
Heterodontus mexicanus	sio	80-202	Durophage	30.9	27.5555	4.83287	26.153	0.0820676	14.0709	0.326307
Heterodontus mexicanus	sio	80-202	Durophage	31.1	27.5555	4.72087	25.3707	0.0814469	14.3053	0.315993
Heterodontus mexicanus	sio	80-202	Durophage	31.3	27.5555	4.8159	26.1579	0.0820715	14.1729	0.320677
Heterodontus mexicanus	sio	80-202	Durophage	31.5	27.5555	4.80232	26.0881	0.0820167	14.2151	0.316767
Heterodontus mexicanus	sio	80-202	Durophage	31.7	27.5555	4.87359	26.7495	0.0825316	14.1523	0.319324
Heterodontus mexicanus	sio	80-202	Durophage	31.9	27.5555	4.88377	26.8824	0.0826339	14.1634	0.317941
Heterodontus mexicanus	sio	80-202	Durophage	32.1	27.5555	4.83626	26.3548	0.0822255	14.1596	0.312707
Heterodontus mexicanus	sio	80-202	Durophage	32.3	27.5555	4.83626	26.8739	0.0826274	14.4385	0.309513
Heterodontus mexicanus	sio	80-202	Durophage	32.6	27.5555	4.84983	26.9461	0.0826829	14.3963	0.307908
Heterodontus mexicanus	sio	80-202	Durophage	32.8	27.5555	4.88717	27.5202	0.0831198	14.4793	0.308154
Heterodontus mexicanus	sio	80-202	Durophage	33	27.5555	4.94486	28.7477	0.0840315	14.7742	0.309605
Heterodontus mexicanus	sio	80-202	Durophage	33.2	27.5555	4.91771	28.2521	0.083667	14.6803	0.307121
Heterodontus mexicanus	sio	80-202	Durophage	33.4	27.5555	4.85323	27.6368	0.0832077	14.7447	0.301052
Heterodontus mexicanus	sio	80-202	Durophage	33.6	27.5555	4.84644	28.2527	0.0836674	15.1155	0.299748
Heterodontus mexicanus	sio	80-202	Durophage	33.8	27.5555	4.82608	28.6101	0.0839308	15.4362	0.29545
Heterodontus mexicanus	sio	80-202	Durophage	34	27.5555	4.85662	28.7758	0.084052	15.3309	0.295722
Heterodontus mexicanus	sio	80-202	Durophage	34.2	27.5555	4.8125	28.728	0.0840171	15.5874	0.291469
Heterodontus mexicanus	sio	80-202	Durophage	34.5	27.5555	4.83287	28.3143	0.083713	15.2337	0.290376
Heterodontus mexicanus	sio	80-202	Durophage	34.7	27.5555	4.91432	29.3374	0.0844592	15.2653	0.29288
Heterodontus mexicanus	sio	80-202	Durophage	34.9	27.5555	4.88038	29.1851	0.0843493	15.398	0.288698
Heterodontus mexicanus	sio	80-202	Durophage	35.1	27.5555	4.9245	29.9105	0.0848686	15.4992	0.288413
Heterodontus mexicanus	sio	80-202	Durophage	35.3	27.5555	4.96183	31.0253	0.0856486	15.8359	0.289104
Heterodontus mexicanus	sio	80-202	Durophage	35.5	27.5555	4.96523	30.9397	0.0855895	15.7706	0.288903
Heterodontus mexicanus	sio	80-202	Durophage	35.7	27.5555	4.92111	30.8218	0.0855078	15.9934	0.284091
Heterodontus mexicanus	sio	80-202	Durophage	35.9	27.5555	4.97201	30.8464	0.0855249	15.6801	0.285297
Heterodontus mexicanus	sio	80-202	Durophage	36.2	27.5555	4.99577	31.0072	0.0856361	15.6123	0.284389
Heterodontus mexicanus	sio	80-202	Durophage	36.4	27.5555	5.00595	31.1215	0.0857149	15.6062	0.283326
Heterodontus mexicanus	sio	80-202	Durophage	36.6	27.5555	4.94826	30.5709	0.0853333	15.6896	0.278723
Heterodontus mexicanus	sio	80-202	Durophage	36.8	27.5555	4.9822	30.9736	0.085613	15.6805	0.278929
Heterodontus mexicanus	sio	80-202	Durophage	37	27.5555	5.01274	31.7777	0.0861633	15.8921	0.278784
Heterodontus mexicanus	sio	80-202	Durophage	37.2	27.5555	5.11456	32.7665	0.0868258	15.7407	0.282368
Heterodontus mexicanus	sio	80-202	Durophage	37.4	27.5555	5.07044	32.4775	0.0866338	15.8746	0.278058
Heterodontus mexicanus	sio	80-202	Durophage	37.6	27.5555	5.08741	33.1494	0.0870784	16.0951	0.277337
Heterodontus mexicanus	sio	80-202	Durophage	37.8	27.5555	5.02971	32.7403	0.0868085	16.2632	0.272327
Heterodontus mexicanus	sio	80-202	Durophage	38.1	27.5555	5.07044	33.0306	0.0870003	16.1449	0.273326
Heterodontus mexicanus	sio	80-202	Durophage	38.3	27.5555	5.16886	33.615	0.0873826	15.8108	0.277212
Heterodontus mexicanus	sio	80-202	Durophage	38.5	27.5555	5.1485	33.3154	0.0871872	15.7941	0.275018
Heterodontus mexicanus	sio	80-202	Durophage	38.7	27.5555	5.12813	33.3294	0.0871964	15.9264	0.272448
Heterodontus mexicanus	sio	80-202	Durophage	38.9	27.5555	5.14171	33.7025	0.0874393	16.0198	0.272335
Heterodontus mexicanus	sio	80-202	Durophage	39.1	27.5555	5.13153	34.0926	0.0876913	16.2696	0.271796
Heterodontus mexicanus	sio	80-202	Durophage	39.3	27.5555	5.08741	33.4502	0.0872753	16.2411	0.267536
Heterodontus mexicanus	sio	80-202	Durophage	39.5	27.5555	5.0365	33.1604	0.0870856	16.4275	0.264386
Heterodontus mexicanus	sio	80-202	Durophage	39.7	27.5555	5.06704	33.6131	0.0873813	16.4516	0.265186
Heterodontus mexicanus	sio	80-202	Durophage	40	27.5555	5.09419	34.1518	0.0877293	16.5376	0.266277
Heterodontus mexicanus	sio	80-202	Durophage	40.2	27.5555	5.02632	33.9337	0.087589	16.8788	0.262263
Heterodontus mexicanus	sio	80-202	Durophage	40.4	27.5555	4.91092	32.804	0.0868507	17.0927	0.255518
Heterodontus mexicanus	sio	80-202	Durophage	40.6	27.5555	4.95844	33.8476	0.0875333	17.3001	0.256676
Heterodontus mexicanus	sio	80-202	Durophage	40.8	27.5555	4.98559	34.4467	0.0879181	17.4151	0.256908
Heterodontus mexicanus	sio	80-202	Durophage	41	27.5555	5.02971	34.7614	0.0881182	17.2672	0.257963
Heterodontus mexicanus	sio	80-202	Durophage	41.2	27.5555	5.16546	35.5521	0.0886151	16.7439	0.26419
Heterodontus mexicanus	sio	80-202	Durophage	41.4	27.5555	5.12474	35.3045	0.0884604	16.8926	0.261608
Heterodontus mexicanus	sio	80-202	Durophage	41.6	27.5555	5.08062	34.5777	0.0880016	16.8334	0.258504
Heterodontus mexicanus	sio	80-202	Durophage	41.9	27.5555	5.15528	35.3204	0.0884704	16.7005	0.261806
Heterodontus mexicanus	sio	80-202	Durophage	42.1	27.5555	5.16546	35.3756	0.0885049	16.6608	0.261467
Heterodontus mexicanus	sio	80-202	Durophage	42.3	27.5555	5.14171	35.7521	0.0887395	16.994	0.259507
Heterodontus mexicanus	sio	80-202	Durophage	42.5	27.5555	5.15528	35.9673	0.0888727	17.0064	0.259747
Heterodontus mexicanus	sio	80-202	Durophage	42.7	27.5555	4.98559	35.3439	0.0884851	17.8687	0.250085
Heterodontus mexicanus	sio	80-202	Durophage	42.9	27.5555	5.10437	36.1201	0.088967	17.421	0.256261
Heterodontus mexicanus	sio	80-202	Durophage	43.1	27.5555	5.02971	36.2023	0.0890175	17.9829	0.251655
Heterodontus mexicanus	sio	80-202	Durophage	43.3	27.5555	5.05347	35.6532	0.0886781	17.544	0.253189
Heterodontus mexicanus	sio	80-202	Durophage	43.6	27.5555	5.02971	35.645	0.0886729	17.7061	0.250465
Heterodontus mexicanus	sio	80-202	Durophage	43.8	27.5555	5.02292	35.8427	0.0887957	17.8525	0.249831
Heterodontus mexicanus	sio	80-202	Durophage	44	27.5555	5.06025	36.1108	0.0889612	17.7216	0.251009
Heterodontus mexicanus	sio	80-202	Durophage	44.2	27.5555	5.12474	36.3953	0.0891359	17.4145	0.25391
Heterodontus mexicanus	sio	80-202	Durophage	44.4	27.5555	5.07383	36.8678	0.0894239	17.9964	0.250503
Heterodontus mexicanus	sio	80-202	Durophage	44.6	27.5555	5.1485	37.5935	0.0898607	17.8223	0.252918
Heterodontus mexicanus	sio	80-202	Durophage	44.8	27.5555	5.12134	37.3743	0.0897294	17.9067	0.251332
Heterodontus mexicanus	sio	80-202	Durophage	45	27.5555	5.20619	38.5109	0.090404	17.8547	0.254902
Heterodontus mexicanus	sio	80-202	Durophage	45.2	27.5555	5.09419	37.9436	0.0900691	18.3737	0.248592
Heterodontus mexicanus	sio	80-202	Durophage	45.5	27.5555	5.14171	38.3931	0.0903347	18.2494	0.250621
Heterodontus mexicanus	sio	80-202	Durophage	45.7	27.5555	5.11116	38.8149	0.0905818	18.671	0.247697
Heterodontus mexicanus	sio	80-202	Durophage	45.9	27.5555	5.1451	38.4878	0.0903904	18.2703	0.249507
Heterodontus mexicanus	sio	80-202	Durophage	46.1	27.5555	5.1451	38.614	0.0904644	18.3302	0.248606
Heterodontus mexicanus	sio	80-202	Durophage	46.3	27.5555	5.04668	38.4698	0.0903798	18.981	0.24373
Heterodontus mexicanus	sio	80-202	Durophage	46.5	27.5555	5.06365	39.0805	0.0907364	19.1533	0.243552
Heterodontus mexicanus	sio	80-202	Durophage	46.7	27.5555	5.14171	40.2986	0.0914353	19.1551	0.246261
Heterodontus mexicanus	sio	80-202	Durophage	46.9	27.5555	5.20958	40.5131	0.0915567	18.7585	0.24931
Heterodontus mexicanus	sio	80-202	Durophage	47.1	27.5555	5.15189	39.5827	0.0910265	18.7406	0.246629
Heterodontus mexicanus	sio	80-202	Durophage	47.4	27.5555	5.15189	40.0082	0.0912701	18.942	0.245235
Heterodontus mexicanus	sio	80-202	Durophage	47.6	27.5555	5.13831	40.5869	0.0915984	19.3177	0.244311
Heterodontus mexicanus	sio	80-202	Durophage	47.8	27.5555	5.17225	40.7978	0.0917172	19.164	0.245925
Heterodontus mexicanus	sio	80-202	Durophage	48	27.5555	5.11795	40.5944	0.0916027	19.4753	0.242366
Heterodontus mexicanus	sio	80-202	Durophage	48.2	27.5555	5.10098	39.4521	0.0909513	19.0534	0.240595
Heterodontus mexicanus	sio	80-202	Durophage	48.4	27.5555	5.1451	40.2801	0.0914248	19.1211	0.242482
Heterodontus mexicanus	sio	80-202	Durophage	48.6	27.5555	5.1451	40.6493	0.0916336	19.2963	0.241709
Heterodontus mexicanus	sio	80-202	Durophage	48.8	27.5555	5.2028	41.7158	0.0922288	19.3659	0.243798
Heterodontus mexicanus	sio	80-202	Durophage	49	27.5555	5.12134	41.2623	0.0919771	19.7695	0.239296
Heterodontus mexicanus	sio	80-202	Durophage	49.3	27.5555	5.22655	42.015	0.0923937	19.3278	0.243632
Heterodontus mexicanus	sio	80-202	Durophage	49.5	27.5555	5.17225	41.6054	0.0921677	19.5434	0.240075
Heterodontus mexicanus	sio	80-202	Durophage	49.7	27.5555	5.21637	41.8753	0.0923168	19.3388	0.242161
Heterodontus mexicanus	sio	80-202	Durophage	49.9	27.5555	5.10098	40.9964	0.0918286	19.7992	0.236358
Heterodontus mexicanus	sio	80-202	Durophage	50.1	27.5555	4.99917	40.4546	0.0915237	20.3415	0.231095
Heterodontus mexicanus	sio	80-202	Durophage	50.3	27.5555	5.16886	41.8674	0.0923125	19.6923	0.238603
Heterodontus mexicanus	sio	80-202	Durophage	50.5	27.5555	5.13831	41.909	0.0923354	19.9469	0.236304
Heterodontus mexicanus	sio	80-202	Durophage	50.7	27.5555	5.18922	42.4294	0.0926208	19.8003	0.237459
Heterodontus mexicanus	sio	80-202	Durophage	51	27.5555	5.13492	42.4435	0.0926284	20.228	0.234501
Heterodontus mexicanus	sio	80-202	Durophage	51.2	27.5555	5.18583	42.8112	0.0928284	20.0046	0.235802
Heterodontus mexicanus	sio	80-202	Durophage	51.4	27.5555	5.13492	41.3611	0.0920321	19.7122	0.232841
Heterodontus mexicanus	sio	80-202	Durophage	51.6	27.5555	5.21977	41.8873	0.0923235	19.3192	0.236071
Heterodontus mexicanus	sio	80-202	Durophage	51.8	27.5555	5.13831	41.917	0.0923399	19.9508	0.23118
Heterodontus mexicanus	sio	80-202	Durophage	52	27.5555	5.20958	43.0676	0.0929671	19.9414	0.233566
Heterodontus mexicanus	sio	80-202	Durophage	52.2	27.5555	5.17225	44.0853	0.0935115	20.7083	0.230804
Heterodontus mexicanus	sio	80-202	Durophage	52.4	27.5555	5.17565	43.8215	0.0933712	20.5574	0.230223
Heterodontus mexicanus	sio	80-202	Durophage	52.6	27.5555	5.19262	43.561	0.0932322	20.3018	0.230317
Heterodontus mexicanus	sio	80-202	Durophage	52.9	27.5555	5.12134	43.6342	0.0932713	20.9059	0.226101
Heterodontus mexicanus	sio	80-202	Durophage	53.1	27.5555	5.11116	43.6465	0.0932779	20.9952	0.223973
Heterodontus mexicanus	sio	80-202	Durophage	53.3	27.5555	5.15528	43.9909	0.0934614	20.8002	0.224738
Heterodontus mexicanus	sio	80-202	Durophage	53.5	27.5555	5.33176	45.7125	0.0943627	20.207	0.231063
Heterodontus mexicanus	sio	80-202	Durophage	53.7	27.5555	5.25031	45.3166	0.0941577	20.6584	0.2267
Heterodontus mexicanus	sio	80-202	Durophage	53.9	27.5555	5.21298	44.7653	0.09387	20.7004	0.224102
Heterodontus mexicanus	sio	80-202	Durophage	54.1	27.5555	5.12474	44.6486	0.0938087	21.3636	0.219764
Heterodontus mexicanus	sio	80-202	Durophage	54.3	27.5555	5.0908	43.7329	0.0933241	21.2054	0.217801
Heterodontus mexicanus	sio	80-202	Durophage	54.5	27.5555	5.06704	44.4232	0.0936902	21.7426	0.215502
Heterodontus mexicanus	sio	80-202	Durophage	54.8	27.5555	5.17565	44.9403	0.0939616	21.0822	0.21867
Heterodontus mexicanus	sio	80-202	Durophage	55	27.5555	5.15868	45.5689	0.0942885	21.518	0.217516
Heterodontus mexicanus	sio	80-202	Durophage	55.2	27.5555	5.11456	44.8688	0.0939242	21.5545	0.214245
Heterodontus mexicanus	sio	80-202	Durophage	55.4	27.5555	5.12813	44.7768	0.0938761	21.3966	0.214235
Heterodontus mexicanus	sio	80-202	Durophage	55.6	27.5555	5.18583	45.7096	0.0943612	21.359	0.215545
Heterodontus mexicanus	sio	80-202	Durophage	55.8	27.5555	5.10777	44.6492	0.0938091	21.5061	0.211347
Heterodontus mexicanus	sio	80-202	Durophage	56	27.5555	5.13492	44.6354	0.0938018	21.2727	0.21155
Heterodontus mexicanus	sio	80-202	Durophage	56.2	27.5555	5.12134	44.6652	0.0938175	21.3999	0.21046
Heterodontus mexicanus	sio	80-202	Durophage	56.4	27.5555	5.06704	44.7958	0.093886	21.9249	0.207534
Heterodontus mexicanus	sio	80-202	Durophage	56.7	27.5555	5.08741	46.0141	0.0945179	22.3413	0.207474
Heterodontus mexicanus	sio	80-202	Durophage	56.9	27.5555	5.12813	45.912	0.0944654	21.939	0.208155
Heterodontus mexicanus	sio	80-202	Durophage	57.1	27.5555	5.12813	46.3043	0.0946666	22.1265	0.207015
Heterodontus mexicanus	sio	80-202	Durophage	57.3	27.5555	5.18243	46.2786	0.0946535	21.6532	0.209063
Heterodontus mexicanus	sio	80-202	Durophage	57.5	27.5555	5.19262	46.5109	0.094772	21.6766	0.208845
Heterodontus mexicanus	sio	80-202	Durophage	57.7	27.5555	5.20619	46.7556	0.0948965	21.6772	0.209077
Heterodontus mexicanus	sio	80-202	Durophage	57.9	27.5555	5.08062	45.7011	0.0943568	22.2487	0.203618
Heterodontus mexicanus	sio	80-202	Durophage	58.1	27.5555	5.23674	47.2603	0.0951515	21.6563	0.209277
Heterodontus mexicanus	sio	80-202	Durophage	58.4	27.5555	5.07722	46.2424	0.094635	22.5423	0.202353
Heterodontus mexicanus	sio	80-202	Durophage	58.6	27.5555	5.16207	46.8254	0.0949318	22.0823	0.205568
Heterodontus mexicanus	sio	80-202	Durophage	58.8	27.5555	5.0908	45.9638	0.0944921	22.2871	0.202184
Heterodontus mexicanus	sio	80-202	Durophage	59	27.5555	5.10777	46.1329	0.0945789	22.2207	0.202858
Heterodontus mexicanus	sio	80-202	Durophage	59.2	27.5555	5.02971	45.5567	0.0942822	22.6296	0.198687
Heterodontus mexicanus	sio	80-202	Durophage	59.4	27.5555	5.00595	45.3016	0.0941499	22.717	0.197615
Heterodontus mexicanus	sio	80-202	Durophage	59.6	27.5555	5.0331	45.5582	0.094283	22.5998	0.197865
Heterodontus mexicanus	sio	80-202	Durophage	59.8	27.5555	5.08741	45.7444	0.0943791	22.2103	0.199255
Heterodontus mexicanus	sio	80-202	Durophage	60	27.5555	5.05347	45.0931	0.0940414	22.1892	0.197822
Heterodontus mexicanus	sio	80-202	Durophage	60.3	27.5555	5.17225	47.3315	0.0951873	22.2331	0.20239
Heterodontus mexicanus	sio	80-202	Durophage	60.5	27.5555	5.06365	45.7003	0.0943564	22.3976	0.198563
Heterodontus mexicanus	sio	80-202	Durophage	60.7	27.5555	5.12474	46.0437	0.0945331	22.0311	0.200692
Heterodontus mexicanus	sio	80-202	Durophage	60.9	27.5555	4.95844	45.1367	0.0940641	23.0701	0.19405
Heterodontus mexicanus	sio	80-202	Durophage	61.1	27.5555	4.99238	45.5555	0.0942815	22.9686	0.194809
Heterodontus mexicanus	sio	80-202	Durophage	61.3	27.5555	5.01274	45.8202	0.0944182	22.9148	0.195655
Heterodontus mexicanus	sio	80-202	Durophage	61.5	27.5555	5.00595	45.4897	0.0942475	22.8113	0.194617
Heterodontus mexicanus	sio	80-202	Durophage	61.7	27.5555	4.98898	46.3888	0.0947098	23.4207	0.193778
Heterodontus mexicanus	sio	80-202	Durophage	61.9	27.5555	5.09759	46.9978	0.0950191	22.7278	0.197762
Heterodontus mexicanus	sio	80-202	Durophage	62.2	27.5555	4.9822	45.7119	0.0943624	23.1418	0.193489
Heterodontus mexicanus	sio	80-202	Durophage	62.4	27.5555	4.97541	45.5489	0.0942781	23.1223	0.193174
Heterodontus mexicanus	sio	80-202	Durophage	62.6	27.5555	5.0331	45.7349	0.0943742	22.6875	0.195414
Heterodontus mexicanus	sio	80-202	Durophage	62.8	27.5555	5.00935	45.6869	0.0943494	22.8791	0.194032
Heterodontus mexicanus	sio	80-202	Durophage	63	27.5555	5.04668	46.4471	0.0947395	22.917	0.195684
Heterodontus mexicanus	sio	80-202	Durophage	63.2	27.5555	5.05686	46.8459	0.0949422	23.0207	0.196052
Heterodontus mexicanus	sio	80-202	Durophage	63.4	27.5555	5.07383	46.7464	0.0948918	22.8185	0.196814
Heterodontus mexicanus	sio	80-202	Durophage	63.6	27.5555	4.88717	45.4668	0.0942356	23.9216	0.189225
Heterodontus mexicanus	sio	80-202	Durophage	63.8	27.5555	4.93468	47.0573	0.0950491	24.2839	0.191039
Heterodontus mexicanus	sio	80-202	Durophage	64.1	27.5555	4.86341	46.371	0.0947007	24.6362	0.188379
Heterodontus mexicanus	sio	80-202	Durophage	64.3	27.5555	4.95844	46.1411	0.0945831	23.5835	0.192313
Heterodontus mexicanus	sio	80-202	Durophage	64.5	27.5555	4.92111	45.9412	0.0944805	23.8389	0.190364
Heterodontus mexicanus	sio	80-202	Durophage	64.7	27.5555	5.00935	46.8849	0.094962	23.4791	0.193777
Heterodontus mexicanus	sio	80-202	Durophage	64.9	27.5555	4.9822	46.984	0.0950121	23.7858	0.192752
Heterodontus mexicanus	sio	80-202	Durophage	65.1	27.5555	4.99917	46.9517	0.0949958	23.6084	0.193358
Heterodontus mexicanus	sio	80-202	Durophage	65.3	27.5555	4.88377	45.518	0.0942621	23.9818	0.188129
Heterodontus mexicanus	sio	80-202	Durophage	65.5	27.5555	4.90753	46.7374	0.0948872	24.3864	0.188526
Heterodontus mexicanus	sio	80-202	Durophage	65.8	27.5555	4.91771	46.2635	0.0946458	24.0393	0.18914
Heterodontus mexicanus	sio	80-202	Durophage	66	27.5555	4.98559	47.8858	0.0954648	24.2094	0.191501
Heterodontus mexicanus	sio	80-202	Durophage	66.2	27.5555	4.95165	47.496	0.0952699	24.3426	0.189949
Heterodontus mexicanus	sio	80-202	Durophage	66.4	27.5555	4.92789	47.0567	0.0950488	24.3505	0.189136
Heterodontus mexicanus	sio	80-202	Durophage	66.6	27.5555	4.93129	47.9777	0.0955106	24.793	0.188775
Heterodontus mexicanus	sio	80-202	Durophage	66.8	27.5555	4.87359	47.0889	0.0950651	24.9132	0.186107
Heterodontus mexicanus	sio	80-202	Durophage	67	27.5555	4.95165	47.924	0.0954838	24.5619	0.189186
Heterodontus mexicanus	sio	80-202	Durophage	67.2	27.5555	5.01953	48.9678	0.0959995	24.4228	0.191904
Heterodontus mexicanus	sio	80-202	Durophage	67.4	27.5555	4.93468	48.3317	0.0956862	24.9416	0.188537
Heterodontus mexicanus	sio	80-202	Durophage	67.7	27.5555	4.89056	47.8923	0.095468	25.1628	0.186368
Heterodontus mexicanus	sio	80-202	Durophage	67.9	27.5555	4.92789	48.5309	0.0957847	25.1134	0.18818
Heterodontus mexicanus	sio	80-202	Durophage	68.1	27.5555	4.95844	48.1427	0.0955926	24.6065	0.188784
Heterodontus mexicanus	sio	80-202	Durophage	68.3	27.5555	4.87699	47.932	0.0954878	25.324	0.185587
Heterodontus mexicanus	sio	80-202	Durophage	68.5	27.5555	5.03989	50.0237	0.0965129	24.7482	0.191465
Heterodontus mexicanus	sio	80-202	Durophage	68.7	27.5555	4.90753	49.0412	0.0960355	25.5885	0.186822
Heterodontus mexicanus	sio	80-202	Durophage	68.9	27.5555	4.92111	48.8475	0.0959405	25.347	0.187581
Heterodontus mexicanus	sio	80-202	Durophage	69.1	27.5555	4.84305	48.0964	0.0955696	25.7682	0.184319
Heterodontus mexicanus	sio	80-202	Durophage	69.3	27.5555	4.79893	48.626	0.0958316	26.5332	0.181771
Heterodontus mexicanus	sio	80-202	Durophage	69.6	27.5555	4.8125	48.98	0.0960055	26.5758	0.182168
Heterodontus mexicanus	sio	80-202	Durophage	69.8	27.5555	4.95844	49.5838	0.0963	25.3431	0.187548
Heterodontus mexicanus	sio	80-202	Durophage	70	27.5555	4.99238	50.3391	0.0966647	25.3805	0.189026
Heterodontus mexicanus	sio	80-202	Durophage	70.2	27.5555	5.0365	51.447	0.0971922	25.4867	0.190647
Heterodontus mexicanus	sio	80-202	Durophage	70.4	27.5555	4.94147	50.4946	0.0967392	25.9862	0.18693
Heterodontus mexicanus	sio	80-202	Durophage	70.6	27.5555	4.95504	50.8556	0.0969117	26.0288	0.186988
Heterodontus mexicanus	sio	80-202	Durophage	70.8	27.5555	4.94826	50.8091	0.0968895	26.0764	0.186636
Heterodontus mexicanus	sio	80-202	Durophage	71	27.5555	5.02632	51.506	0.0972201	25.6193	0.189483
Heterodontus mexicanus	sio	80-202	Durophage	71.2	27.5555	4.89396	50.7101	0.0968423	26.6063	0.18447
Heterodontus mexicanus	sio	80-202	Durophage	71.5	27.5555	4.96523	51.5781	0.0972541	26.2904	0.186989
Heterodontus mexicanus	sio	80-202	Durophage	71.7	27.5555	5.05686	52.1496	0.0975224	25.6271	0.190221
Heterodontus mexicanus	sio	80-202	Durophage	71.9	27.5555	5.07722	53.4658	0.098132	26.0635	0.191035
Heterodontus mexicanus	sio	80-202	Durophage	72.1	27.5555	4.91432	52.3409	0.0976117	27.2348	0.184812
Heterodontus mexicanus	sio	80-202	Durophage	72.3	27.5555	4.89056	51.91	0.0974102	27.2737	0.18413
Heterodontus mexicanus	sio	80-202	Durophage	72.5	27.5555	4.94486	52.4879	0.0976801	26.9749	0.18627
Heterodontus mexicanus	sio	80-202	Durophage	72.7	27.5555	4.95504	53.3965	0.0981002	27.3292	0.186201
Heterodontus mexicanus	sio	80-202	Durophage	72.9	27.5555	4.94147	53.9569	0.0983565	27.768	0.185454
Heterodontus mexicanus	sio	80-202	Durophage	73.2	27.5555	5.00256	55.0436	0.0988481	27.6396	0.187842
Heterodontus mexicanus	sio	80-202	Durophage	73.4	27.5555	4.96183	54.7746	0.0987271	27.9579	0.186219
Heterodontus mexicanus	sio	80-202	Durophage	73.6	27.5555	4.97541	54.8545	0.0987631	27.8461	0.186775
Heterodontus mexicanus	sio	80-202	Durophage	73.8	27.5555	4.91092	54.2852	0.0985058	28.2855	0.183933
Heterodontus mexicanus	sio	80-202	Durophage	74	27.5555	4.96862	55.168	0.0989039	28.0818	0.18581
Heterodontus mexicanus	sio	80-202	Durophage	74.2	27.5555	5.05007	56.4106	0.0994562	27.7955	0.189626
Heterodontus mexicanus	sio	80-202	Durophage	74.4	27.5555	5.07044	55.9541	0.0992543	27.3496	0.19061
Heterodontus mexicanus	sio	80-202	Durophage	74.6	27.5555	5.00935	54.9292	0.0987967	27.5075	0.18781
Heterodontus mexicanus	sio	80-202	Durophage	74.8	27.5555	4.93468	54.3392	0.0985303	28.0417	0.185507
Heterodontus mexicanus	sio	80-202	Durophage	75.1	27.5555	4.95504	53.8626	0.0983135	27.5678	0.185869
Heterodontus mexicanus	sio	80-202	Durophage	75.3	27.5555	5.00256	55.8079	0.0991895	28.0234	0.188082
Heterodontus mexicanus	sio	80-202	Durophage	75.5	27.5555	4.94147	55.9838	0.0992675	28.8111	0.185833
Heterodontus mexicanus	sio	80-202	Durophage	75.7	27.5555	4.92111	56.9928	0.0997118	29.5736	0.185256
Heterodontus mexicanus	sio	80-202	Durophage	75.9	27.5555	4.89396	55.9769	0.0992645	29.3697	0.183764
Heterodontus mexicanus	sio	80-202	Durophage	76.1	27.5555	4.92111	55.6491	0.0991188	28.8764	0.184596
Heterodontus mexicanus	sio	80-202	Durophage	76.3	27.5555	5.08062	57.6033	0.0999778	28.043	0.190749
Heterodontus mexicanus	sio	80-202	Durophage	76.5	27.5555	5.15868	58.7053	0.100452	27.7211	0.193532
Heterodontus mexicanus	sio	80-202	Durophage	76.7	27.5555	5.02971	57.6741	0.100008	28.6487	0.188958
Heterodontus mexicanus	sio	80-202	Durophage	77	27.5555	4.96183	57.9187	0.100114	29.5627	0.186219
Heterodontus mexicanus	sio	80-202	Durophage	77.2	27.5555	4.93808	56.8654	0.099656	29.3051	0.18528
Heterodontus mexicanus	sio	80-202	Durophage	77.4	27.5555	4.93808	57.6528	0.0999992	29.7108	0.18528
Heterodontus mexicanus	sio	80-202	Durophage	77.6	27.5555	4.95165	58.6419	0.100425	30.0551	0.185789
Heterodontus mexicanus	sio	80-202	Durophage	77.8	27.5555	4.9788	59.0435	0.100597	29.9318	0.186808
Heterodontus mexicanus	sio	80-202	Durophage	78	27.5555	4.97201	60.2884	0.101123	30.6463	0.186174
Heterodontus mexicanus	sio	80-202	Durophage	78.2	27.5555	4.92789	59.8934	0.100957	30.9932	0.184545
Heterodontus mexicanus	sio	80-202	Durophage	78.4	27.5555	4.98898	60.1978	0.101085	30.3925	0.186785
Heterodontus mexicanus	sio	80-202	Durophage	78.6	27.5555	5.0331	60.9375	0.101394	30.2289	0.187698
Heterodontus mexicanus	sio	80-202	Durophage	78.9	27.5555	5.02292	60.8216	0.101346	30.2939	0.187413
Heterodontus mexicanus	sio	80-202	Durophage	79.1	27.5555	5.01613	61.3928	0.101583	30.6612	0.187065
Heterodontus mexicanus	sio	80-202	Durophage	79.3	27.5555	5.04329	61.6055	0.101671	30.437	0.187745
Heterodontus mexicanus	sio	80-202	Durophage	79.5	27.5555	5.05686	62.8721	0.102189	30.8962	0.188036
Heterodontus mexicanus	sio	80-202	Durophage	79.7	27.5555	4.99238	62.6302	0.102091	31.5776	0.185592
Heterodontus mexicanus	sio	80-202	Durophage	79.9	27.5555	5.04668	63.3986	0.102403	31.2808	0.187445
Heterodontus mexicanus	sio	80-202	Durophage	80.1	27.5555	4.99917	61.9599	0.101817	31.1549	0.185423
Heterodontus mexicanus	sio	80-202	Durophage	80.3	27.5555	4.95844	62.5275	0.102049	31.9588	0.18345
Heterodontus mexicanus	sio	80-202	Durophage	80.5	27.5555	4.95844	62.4563	0.10202	31.9224	0.182922
Heterodontus mexicanus	sio	80-202	Durophage	80.8	27.5555	5.0331	64.2964	0.102763	31.8951	0.185909
Heterodontus mexicanus	sio	80-202	Durophage	81	27.5555	5.0331	63.795	0.102562	31.6464	0.185933
Heterodontus mexicanus	sio	80-202	Durophage	81.2	27.5555	5.00595	63.3567	0.102386	31.7709	0.184283
Heterodontus mexicanus	sio	80-202	Durophage	81.4	27.5555	4.94826	64.3389	0.10278	33.0202	0.182387
Heterodontus mexicanus	sio	80-202	Durophage	81.6	27.5555	5.00595	64.7741	0.102954	32.4816	0.184121
Heterodontus mexicanus	sio	80-202	Durophage	81.8	27.5555	5.03989	64.8947	0.103002	32.1053	0.185323
Heterodontus mexicanus	sio	80-202	Durophage	82	27.5555	5.10437	67.6674	0.104085	32.6366	0.187041
Heterodontus mexicanus	sio	80-202	Durophage	82.2	27.5555	5.00595	65.8427	0.103376	33.0175	0.183869
Heterodontus mexicanus	sio	80-202	Durophage	82.5	27.5555	4.86002	65.3394	0.103178	34.7624	0.178176
Heterodontus mexicanus	sio	80-202	Durophage	82.7	27.5555	5.1451	68.8642	0.104542	32.6901	0.189239
Heterodontus mexicanus	sio	80-202	Durophage	82.9	27.5555	5.07044	66.3951	0.103592	32.453	0.186331
Heterodontus mexicanus	sio	80-202	Durophage	83.1	27.5555	5.07383	67.5091	0.104024	32.9534	0.186526
Heterodontus mexicanus	sio	80-202	Durophage	83.3	27.5555	5.05347	67.1072	0.103868	33.0217	0.185314
Heterodontus mexicanus	sio	80-202	Durophage	83.5	27.5555	5.06025	68.7229	0.104488	33.7261	0.185447
Heterodontus mexicanus	sio	80-202	Durophage	83.7	27.5555	5.17225	68.8237	0.104526	32.3287	0.188894
Heterodontus mexicanus	sio	80-202	Durophage	83.9	27.5555	5.17565	70.6113	0.105199	33.1249	0.189347
Heterodontus mexicanus	sio	80-202	Durophage	84.1	27.5555	5.19262	70.5935	0.105192	32.9005	0.189357
Heterodontus mexicanus	sio	80-202	Durophage	84.4	27.5555	5.2028	70.981	0.105336	32.9517	0.189916
Heterodontus mexicanus	sio	80-202	Durophage	84.6	27.5555	5.26728	72.5712	0.105921	32.8701	0.191724
Heterodontus mexicanus	sio	80-202	Durophage	84.8	27.5555	5.29443	72.5307	0.105906	32.5157	0.192735
Heterodontus mexicanus	sio	80-202	Durophage	85	27.5555	5.35891	73.4481	0.10624	32.1393	0.194578
Heterodontus mexicanus	sio	80-202	Durophage	85.2	27.5555	5.37588	74.3857	0.106577	32.3444	0.195386
Heterodontus mexicanus	sio	80-202	Durophage	85.4	27.5555	5.24352	72.9239	0.10605	33.3299	0.18992
Heterodontus mexicanus	sio	80-202	Durophage	85.6	27.5555	5.26049	72.3879	0.105854	32.8718	0.190839
Heterodontus mexicanus	sio	80-202	Durophage	85.8	27.5555	5.30801	73.6154	0.1063	32.8334	0.192044
Heterodontus mexicanus	sio	80-202	Durophage	86	27.5555	5.21298	73.1439	0.106129	33.8233	0.188235
Heterodontus mexicanus	sio	80-202	Durophage	86.3	27.5555	5.33516	75.0417	0.106811	33.1297	0.1926
Heterodontus mexicanus	sio	80-202	Durophage	86.5	27.5555	5.37249	76.2175	0.107227	33.1828	0.193734
Heterodontus mexicanus	sio	80-202	Durophage	86.7	27.5555	5.3657	76.3098	0.10726	33.3071	0.1933
Heterodontus mexicanus	sio	80-202	Durophage	86.9	27.5555	5.33516	76.8483	0.107448	33.9273	0.191872
Heterodontus mexicanus	sio	80-202	Durophage	87.1	27.5555	5.35213	77.9175	0.10782	34.1816	0.192341
[truncated: 2,106 more rows]
